# Supplementary material for: Differential Regulation of Maize and Sorghum Orthologs in Response to the Fungal Pathogen Exserohilum turcicum
Source: Front Plant Sci. 2021 May 25;12:675208. doi: 10.3389/fpls.2021.675208 (PMC8185347; doi:10.3389/fpls.2021.675208)
Supplement: Supplementary Figure 1 — The compatible and incompatible interaction of maize and sorghum with Exserohilum turcicum at 72 h after inoculation. [file Data_Sheet_1.zip]

Archive with 2 entries (2 files):
- Supplementary Figures and Tables.docx
- Supplementary File 1.xlsx
