# Supplementary material for: Differential Regulation of Maize and Sorghum Orthologs in Response to the Fungal Pathogen Exserohilum turcicum
Source: Front Plant Sci. 2021 May 25;12:675208. doi: 10.3389/fpls.2021.675208 (PMC8185347; doi:10.3389/fpls.2021.675208)
Supplement: Supplementary Figure 1 — The compatible and incompatible interaction of maize and sorghum with Exserohilum turcicum at 72 h after inoculation. [file Data_Sheet_1.zip › Supplementary File 1.xlsx]

## Sheet: Maize module 18
Table. The module 18 of maize, which was downregulated and significant during incompatible interaction at 72 hai.
Gene	GrameneId	Product
LOC100284902	GRMZM2G370852	3-isopropylmalate dehydratase large subunit 2, transcript variant X1
LOC100381428	GRMZM2G075892	3-oxo-Delta(45)-steroid 5-beta-reductase
LOC100191850	GRMZM2G122787	4-coumarate--CoA ligase-like 7, transcript variant X1
LOC100281778	GRMZM2G048561	60S ribosomal protein L39, transcript variant X1
LOC103651339	GRMZM2G106028	65-kDa microtubule-associated protein 3, transcript variant X1
LOC103626043	GRMZM5G838285	9-cis-epoxycarotenoid dioxygenase 1, chloroplastic-like
LOC100280797	GRMZM2G177617	acid phosphatase/vanadium-dependent haloperoxidase related, transcript variant X1
LOC100283105	GRMZM2G062481	acyl carrier protein
LOC103635012	GRMZM2G069295	acyl-coenzyme A thioesterase 13, transcript variant X1
LOC103635012	AC219156.3_FG002	acyl-coenzyme A thioesterase 13, transcript variant X1
LOC100275070	GRMZM2G179810	Adenine phosphoribosyltransferase 2, transcript variant X6
LOC100192918	no_grmzm_overlap	alpha/beta-Hydrolases superfamily protein, transcript variant 1
LOC103650516	GRMZM2G092223	amino acid transporter AVT1C
LOC100285277	GRMZM2G137161	amino acid/polyamine transporter II
LOC100382397	GRMZM2G074631	Anthocyanidin 3-O-glucosyltransferase
LOC100283088	GRMZM2G010987	anthocyanidin 5,3-O-glucosyltransferase
LOC100281073	GRMZM2G131165	anthranilate N-benzoyltransferase protein 1
LOC103639465	GRMZM2G081729	Arabinanase/levansucrase/invertase, transcript variant X3
LOC103638134	GRMZM2G396553	arginine decarboxylase 1
AY110562	GRMZM2G374302	arginine decarboxylase isoform 2
LOC100285203	GRMZM2G152889	ATP binding protein
LOC100285203	GRMZM2G152952	ATP binding protein
LOC100302578	GRMZM5G881464	ATP binding protein
LOC100280702	GRMZM2G365319	ATP binding protein, transcript variant X1
umc1460	GRMZM2G035465	Auxin-responsive protein IAA27, transcript variant X2
LOC109941172	no_grmzm_overlap	baculoviral IAP repeat-containing protein 7
si660041a03	GRMZM5G895188	Beta-glucosidase GBA2 type family protein, transcript variant X1
LOC103641105	GRMZM2G127336	beta-sesquiphellandrene synthase, transcript variant X2
Bk2L4	GRMZM2G071970	brittle stalk-2-like protein 4
umc2617	GRMZM2G048192	BTB/POZ domain-containing protein, transcript variant X1
CCOAOMT2	GRMZM2G099363	caffeoyl-CoA O-methyltransferase 2, transcript variant X1
LOC100280813	GRMZM2G062673	calmodulin
LOC103636016	GRMZM2G700683	carbamoyl-phosphate synthase large chain, chloroplastic
LOC100272439	GRMZM2G414528	carbonic anhydrase, transcript variant X1
LOC100283697	GRMZM2G151992	catalytic/ hydrolase
LOC103649910	GRMZM2G013728	cation/calcium exchanger 4
LOC103647136	GRMZM2G130049	cation/H(+) antiporter 15
LOC100280653	GRMZM2G176519	CBL-interacting serine/threonine-protein kinase 11
LOC100281511	GRMZM2G041463	CBL-interacting serine/threonine-protein kinase 15
LOC100284703	GRMZM2G124313	CDP-diacylglycerol--glycerol-3-phosphate 3-phosphatidyltransferase
LOC100194102	GRMZM2G334628	cell number regulator 8
chi1	GRMZM2G155329	chalcone flavanone isomerase 1
LOC100275660	GRMZM2G132748	complex I subunit
LOC100273709	GRMZM2G107588	COP9 signalosome complex subunit 8
LOC100273926	GRMZM2G041613	CW7, transcript variant X1
LOC103650023	GRMZM2G463525	cyclic dof factor 2
LOC109945937	GRMZM2G122039	cytochrome b-c1 complex subunit 6
LOC100284975	GRMZM2G083130	cytokinin-O-glucosyltransferase 2
LOC100272889	GRMZM2G109589	dihydroflavonol-4-reductase, transcript variant 2
LOC100281065	GRMZM2G024851	DNA binding protein, transcript variant X1
LOC103646962	GRMZM2G395736	DNA topoisomerase 2-binding protein 1, transcript variant X1
LOC103646824	GRMZM2G023028	DNA-directed RNA polymerases II, IV and V subunit 9A
LOC100273972	GRMZM2G123900	Dof zinc finger protein DOF2.2, transcript variant X1
LOC100283280	no_grmzm_overlap	enolase
LOC100274033	GRMZM2G093526	ent-kaurene synthase B
LOC100285540	GRMZM2G112429	esterase/lipase/thioesterase
LOC103635354	GRMZM2G100982	ethylene-responsive transcription factor ERF061
LOC100279728	GRMZM2G058138	Eukaryotic translation initiation factor 2 subunit alpha
pco078161	GRMZM2G083262	Eukaryotic translation initiation factor 2 subunit alpha
pco079325	GRMZM2G064133	Eukaryotic translation initiation factor 3 subunit G
si683003e02	GRMZM2G075150	Exocyst complex component SEC15A
cl8740_1a	GRMZM2G076537	Exonuclease DPD1 chloroplastic/mitochondrial, transcript variant X2
LOC100192822	GRMZM2G076688	Exostosin family protein
LOC103649779	GRMZM2G100898	factor of DNA methylation 1
pco096371	GRMZM2G084279	FAD/NAD(P)-binding oxidoreductase
pco143640b	GRMZM2G174799	Fasciclin-like arabinogalactan protein 7, transcript variant 1
TIDP2935	GRMZM2G169333	Formamidopyrimidine-DNA glycosylase
LOC103634306	GRMZM2G061202	fringe-related protein
LOC100191738	GRMZM2G003501	g14A
LOC100281860	GRMZM2G006964	gibberellin 2-beta-dioxygenase 7
LOC100284217	GRMZM2G064193	gibberellin receptor GID1L2
pco070235b	GRMZM2G104632	Glyceraldehyde-3-phosphate dehydrogenase, cytosolic
LOC100285562	GRMZM2G007347	glycosyl hydrolase, family 43 protein
LOC103641421	no_grmzm_overlap	glyoxylate/hydroxypyruvate reductase HPR3
pco101658	GRMZM2G151734	Haloacid dehalogenase-like hydrolase (HAD) superfamily protein, transcript variant X3
LOC103644259	no_grmzm_overlap	hAT transposon superfamily
LOC100191343	GRMZM2G143460	Heptahelical transmembrane protein 2
LOC100285224	GRMZM2G030902	heterogeneous nuclear ribonucleoprotein 27C
LOC100273220	AC209257.4_FG008	hypothetical protein
LOC100274775	GRMZM2G129166	hypothetical protein
LOC100275729	no_grmzm_overlap	hypothetical protein
LOC100277149	GRMZM2G141499	hypothetical protein
LOC100280116	GRMZM2G087137	hypothetical protein
LOC103635511	GRMZM2G132130	hypothetical protein
LOC103647034	GRMZM2G066213	hypothetical protein
LOC100278865	GRMZM2G344339	hypothetical protein, transcript variant X1
si618046c10b	GRMZM2G149903	Inositol-tetrakisphosphate 1-kinase 3
LOC103631821	GRMZM2G023983	Intron maturase type II family protein
LOC100274830	GRMZM2G087172	Late embryogenesis abundant (LEA) hydroxyproline-rich glycoprotein family
magi7438	GRMZM2G342243	Late embryogenesis abundant protein group 2, transcript variant X1
pco104267	GRMZM2G449083	LisH/CRA/RING-U-box domains-containing protein, transcript variant X1
LOC100273442	GRMZM2G110158	Lung seven transmembrane receptor family protein
LOC101027113	GRMZM2G000052	lysine-specific histone demethylase 1, transcript variant 1
LOC103628959	GRMZM2G117961	MADS-box transcription factor 26
LOC100283333	GRMZM2G411084	MFP1 attachment factor 1
mTRF22	GRMZM2G161146	mTERF transcription factor
pco142465	GRMZM2G053557	myb-like DNA-binding domain containing protein expressed
chb102	GRMZM2G064328	MYB-related-transcription factor 88
LOC103639418	GRMZM2G328268	myosin-11
LOC100193471	NA	NA
LOC103651697	NA	NA
LOC111589300	NA	NA
TIDP3392	NA	NA
LOC100282728	GRMZM2G174481	NADP-dependent D-sorbitol-6-phosphate dehydrogenase
LOC103646784	GRMZM2G056500	Natterin-4
LOC100280904	GRMZM2G118441	nodulin-like protein
LOC103631692	GRMZM2G172758	nucleolin-like, transcript variant 1
NRH2	GRMZM2G085960	nucleoside N-ribohydrolase 2
LOC103630720	GRMZM2G085483	octanoyltransferase
LOC100384812	GRMZM2G030713	O-fucosyltransferase 36, transcript variant X2
LOC103638097	GRMZM5G829544	palmitoyl-acyl carrier protein thioesterase, chloroplastic-like
LOC103633554	GRMZM2G025182	pectinesterase
LOC103633546	AC212684.3_FG012	pentatricopeptide repeat-containing protein At4g32430, mitochondrial
LOC103632241	GRMZM2G399877	pentatricopeptide repeat-containing protein At5g61800
LOC100273579	GRMZM2G029048	phenylalanine ammonia lyase9
pco061688	GRMZM2G150758	PLASMODESMATA CALLOSE-BINDING PROTEIN 5
pco061688	GRMZM2G150683	PLASMODESMATA CALLOSE-BINDING PROTEIN 5
LOC103629177	no_grmzm_overlap	probable 2-oxoglutarate-dependent dioxygenase ANS
LOC103648262	GRMZM5G817777	probable carboxylesterase 15, transcript variant X2
LOC103651012	GRMZM2G119300	probable mannose-1-phosphate guanylyltransferase 3, transcript variant X2
LOC103641954	GRMZM2G077036	probable methyltransferase PMT15
LOC103630796	GRMZM2G102255	probable protein phosphatase 2C 53, transcript variant X2
LOC103653144	GRMZM5G833054	probable serine/threonine-protein kinase At1g54610
LOC100281150	GRMZM2G081829	protein binding protein
LOC100276859	GRMZM2G316778	Protein CDI
LOC100283591	GRMZM2G111472	protein COQ10 A
pco097891	AC204530.4_FG002	Protein DGS1 mitochondrial
PDIL5-3	GRMZM2G007385	protein disulfide isomerase, transcript variant X1
LOC100281823	GRMZM2G073359	protein kinase APK1B
cl2748_2	GRMZM2G480607	Protein kinase protein with adenine nucleotide alpha hydrolase-like domain, transcript variant X2
LOC109939987	no_grmzm_overlap	protein PEROXIN-4, transcript variant X1
LOC100283932	GRMZM2G383807	protein phosphatase 2C ABI2
LOC100383928	GRMZM2G140288	protein phosphatase homolog2
LOC103633059	GRMZM2G417963	protein ROOT PRIMORDIUM DEFECTIVE 1, transcript variant X2
LOC100282535	GRMZM5G856436	protein yippee-like, transcript variant X1
LOC100282535	GRMZM2G468740	protein yippee-like, transcript variant X1
LOC100272598	GRMZM2G026180	Putative ABC1 protein
LOC100383565	GRMZM2G152975	putative alcohol dehydrogenase superfamily protein
LOC100192956	GRMZM2G039828	putative bZIP transcription factor superfamily protein, transcript variant X1
LOC100383301	GRMZM2G321053	putative calcium-dependent protein kinase family protein
LOC100383301	GRMZM2G032852	putative calcium-dependent protein kinase family protein
LOC103652889	GRMZM2G333659	putative disease resistance protein At1g50180
LOC103646882	GRMZM2G076474	putative disease resistance RPP13-like protein 3
gpm759a	GRMZM2G036918	putative galacturonosyltransferase 7, transcript variant X1
LOC100279545	GRMZM2G177878	putative inactive poly [ADP-ribose] polymerase SRO1
LOC100192520	GRMZM2G101000	putative inositol polyphosphate phosphatase (synaptogenin-like) family protein, transcript variant X1
LOC100501590	GRMZM2G045366	putative integrin-linked protein kinase family protein
LOC100382234	GRMZM2G175232	putative MYB DNA-binding domain superfamily protein
LOC100274325	GRMZM2G301885	Putative polyol transporter 1, transcript variant X2
WNK6	GRMZM5G878530	putative protein kinase superfamily protein, transcript variant X1
pco139265	GRMZM2G180471	putative protein phosphatase 2C 9
LOC100304207	AC212353.4_FG004	putative RING zinc finger domain superfamily protein
LOC103633361	GRMZM2G114688	putative zinc finger CCCH domain-containing protein 51
ras1	GRMZM2G330430	ras related protein 1
TIDP3363	GRMZM2G037204	Ras-related protein RABD2c
LOC100217041	GRMZM2G078501	receptor expression-enhancing protein 6, transcript variant X1
LOC100279400	GRMZM2G423956	Receptor homology region transmembrane domain- and RING domain-containing protein 2, transcript variant X1
LOC100279400	GRMZM2G122357	Receptor homology region transmembrane domain- and RING domain-containing protein 2, transcript variant X1
LOC103643254	GRMZM2G428554	receptor-like protein kinase, transcript variant X3
LOC100282562	GRMZM5G834894	ribosome biogenesis protein NEP1
umc1452	GRMZM2G107463	RING/U-box superfamily protein
LOC100281123	GRMZM2G363520	RING-H2 finger protein ATL2L
LOC100192737	GRMZM2G108085	RING-H2 finger protein ATL7
LOC103641925	GRMZM2G031280	RING-H2 finger protein ATL74
LOC100382507	GRMZM2G087678	Rop guanine nucleotide exchange factor 2
LOC100281940	GRMZM2G035779	Ser/Thr protein phosphatase family
LOC100282377	GRMZM2G003057	Ser/Thr-rich protein T10 in DGCR region, transcript variant X1
LOC100191588	GRMZM2G018103	Serinc-domain containing serine and sphingolipid biosynthesis protein
cl33342_1	GRMZM2G033630	Serine carboxypeptidase-like 27
IDP781	GRMZM2G020146	Serine carboxypeptidase-like 49
LOC100285688	GRMZM2G008242	serine esterase family protein
LOC103645133	GRMZM2G359559	serine--glyoxylate aminotransferase
stc1	GRMZM2G177098	sesquiterpene cyclase 1
SDG123	GRMZM2G080462	SET domain protein 123, transcript variant X1
cl36099_1a	GRMZM2G104166	SH3 domain-containing protein 2
LOC100191284	GRMZM2G141607	Short-chain dehydrogenase/reductase SDR
LOC100191284	GRMZM2G141634	Short-chain dehydrogenase/reductase SDR
LOC100283480	GRMZM2G120814	snRK1-interacting protein 1, transcript variant X1
LOC100274279	GRMZM2G037342	sodium/hydrogen exchanger
gpm642	GRMZM2G137930	Soluble inorganic pyrophosphatase 4
LOC100283482	GRMZM2G457201	somatic embryogenesis related protein
spesyn	GRMZM2G047867	spermidine synthase
LOC100283635	GRMZM2G177928	strictosidine synthase
sxd1	GRMZM2G009785	sucrose export defective 1, transcript variant X1
ERD6	GRMZM2G097768	sugar transporter protein ERD6, transcript variant 1
LOC100274446	GRMZM2G018229	Suppressor of SWI4 1
pco111208	no_grmzm_overlap	Thioredoxin superfamily protein
LOC100286288	GRMZM2G355316	transcriptional regulatory protein algP
LOC100282552	GRMZM2G391000	transferase, transferring glycosyl groups, transcript variant X1
LOC103643778	GRMZM2G369130	type IV inositol polyphosphate 5-phosphatase 7, transcript variant X1
LOC100285566	GRMZM2G335359	ubiquitin domain containing 1
LOC100285566	GRMZM2G166759	ubiquitin domain containing 1
LOC100280073	GRMZM2G175362	Ubiquitin-specific protease family C19-related protein
pco080442	GRMZM2G099862	uncharacterized LOC100125640, transcript variant X1
LOC100191160	GRMZM2G325350	uncharacterized LOC100191160
umc1949	GRMZM2G084863	uncharacterized LOC100191300
AY107847	GRMZM2G136453	uncharacterized LOC100191759
LOC100192465	AC226235.2_FG003	uncharacterized LOC100192465
LOC100192476	GRMZM5G859526	uncharacterized LOC100192476
LOC100192476	AC212835.3_FG004	uncharacterized LOC100192476
LOC100193173	GRMZM2G035928	uncharacterized LOC100193173
gpm884	GRMZM5G838435	uncharacterized LOC100193450
IDP1436	no_grmzm_overlap	uncharacterized LOC100272376
LOC100273365	no_grmzm_overlap	uncharacterized LOC100273365, transcript variant X1
LOC100273453	AC212068.4_FG005	uncharacterized LOC100273453
umc1103	GRMZM2G414043	uncharacterized LOC100273649, transcript variant X1
umc2793	GRMZM5G883759	uncharacterized LOC100275537
LOC100275567	GRMZM2G138455	uncharacterized LOC100275567
LOC100275576	GRMZM2G101264	uncharacterized LOC100275576
LOC100276219	no_grmzm_overlap	uncharacterized LOC100276219, transcript variant 2
LOC100276401	GRMZM2G054028	uncharacterized LOC100276401
LOC100276497	GRMZM2G324297	uncharacterized LOC100276497
LOC100276717	GRMZM2G092988	uncharacterized LOC100276717
LOC100277070	GRMZM2G150408	uncharacterized LOC100277070
LOC100277415	GRMZM2G062848	uncharacterized LOC100277415, transcript variant X1
LOC100277582	GRMZM2G374629	uncharacterized LOC100277582
LOC100277873	GRMZM2G138809	uncharacterized LOC100277873
LOC100277896	no_grmzm_overlap	uncharacterized LOC100277896
cl6482_1b	GRMZM2G018020	uncharacterized LOC100277950
LOC100277961	GRMZM2G079034	uncharacterized LOC100277961
LOC100278162	GRMZM2G113532	uncharacterized LOC100278162
LOC100278418	GRMZM2G162535	uncharacterized LOC100278418
umc2383a	GRMZM2G043584	uncharacterized LOC100279272
pco115444a	GRMZM2G095631	uncharacterized LOC100280153
umc1490	GRMZM2G174741	uncharacterized LOC100280625
pco060792	GRMZM2G092817	uncharacterized LOC100280732
pco120949	GRMZM2G456000	uncharacterized LOC100281102, transcript variant X1
si687036a06	GRMZM2G123790	uncharacterized LOC100281298
pco115659	GRMZM2G109967	uncharacterized LOC100281305
si614028h05a	GRMZM2G161377	uncharacterized LOC100281751
cl42025_1	GRMZM2G009681	uncharacterized LOC100282448
IDP643	GRMZM2G307992	uncharacterized LOC100284511, transcript variant 1
pco142662	no_grmzm_overlap	uncharacterized LOC100284700, transcript variant X1
pco090816a	GRMZM2G007721	uncharacterized LOC100285431, transcript variant X2
si707081g03	GRMZM2G072029	uncharacterized LOC100285848
LOC100303973	GRMZM2G422175	uncharacterized LOC100303973
LOC100303973	GRMZM2G422210	uncharacterized LOC100303973
LOC100381798	GRMZM2G059574	uncharacterized LOC100381798
LOC100382816	GRMZM2G052416	uncharacterized LOC100382816
LOC100384147	GRMZM2G064005	uncharacterized LOC100384147
LOC100384705	GRMZM2G116185	uncharacterized LOC100384705
LOC100501159	GRMZM5G821637	uncharacterized LOC100501159
LOC103626717	GRMZM5G897394	uncharacterized LOC103626717
LOC103629824	no_grmzm_overlap	uncharacterized LOC103629824
LOC103646343	GRMZM2G050435	uncharacterized LOC103646343
LOC103649943	no_grmzm_overlap	uncharacterized LOC103649943
LOC103650737	no_grmzm_overlap	uncharacterized LOC103650737, transcript variant X1
LOC103650898	no_grmzm_overlap	uncharacterized LOC103650898, transcript variant X2
LOC107403158	GRMZM2G399383	uncharacterized LOC107403158
LOC109942240	no_grmzm_overlap	uncharacterized LOC109942240
LOC109944601	AC233910.1_FG002	uncharacterized LOC109944601
LOC103635743	GRMZM2G452671	uncharacterized protein At5g19025
LOC100282544	GRMZM2G124103	vacuolar ATP synthase subunit G
LOC100383305	GRMZM2G078178	VAN3-binding protein
LOC542441	AC216067.3_FG002	V-type proton ATPase 16 kDa proteolipid subunit
pco086632	GRMZM2G177895	V-type proton ATPase subunit C
pco086632	GRMZM2G177912	V-type proton ATPase subunit C
LOC100281370	GRMZM2G158328	WRKY DNA binding domain containing protein
LOC100273952	GRMZM2G006377	xylem bark cysteine peptidase 3
gpm554	GRMZM2G364748	Xyloglucan endotransglucosylase/hydrolase protein 2
LOC100285703	GRMZM2G139920	yfnA, transcript variant X1
LOC109943985	no_grmzm_overlap	zinc finger BED domain-containing protein RICESLEEPER 2

## Sheet: Maize module 34
Table. The module 34 of maize, which was downregulated and significant during incompatible interaction at 72 hai.
Gene	GrameneId	Product
LOC100285576	GRMZM2G413897	16.9 kDa class I heat shock protein 2
LOC103647586	GRMZM2G150541	3beta-hydroxysteroid-dehydrogenase/decarboxylase
LOC103629823	GRMZM2G029506	ABC transporter G family member 42
cl1019_1	GRMZM5G845021	Adenylyl-sulfate kinase 3, transcript variant X2
LOC100382454	GRMZM2G023220	alpha/beta-Hydrolases superfamily protein
LOC103650048	GRMZM2G154078	anther-specific proline-rich protein APG-like
LOC100216749	GRMZM5G840928	ATP-dependent (S)-NAD(P)H-hydrate dehydratase
pco092640	GRMZM2G158162	B3 domain-containing transcription repressor VAL2, transcript variant X2
LOC103634569	GRMZM2G121957	basic proline-rich protein
LOC103637831	GRMZM2G164072	beta-1,3-galactosyltransferase GALT1, transcript variant X2
LOC103637831	GRMZM2G465053	beta-1,3-galactosyltransferase GALT1, transcript variant X2
LOC103654804	GRMZM2G121495	beta-galactosidase 4
LOC100286114	GRMZM2G139805	Brain protein 44-like protein
bk2	GRMZM2G109326	brittle stalk 2
LOC100285616	GRMZM2G110080	calcineurin B-like protein 4
LOC100193538	GRMZM2G481373	Cellulase (glycosyl hydrolase family 5) protein
LOC100193538	GRMZM2G180716	Cellulase (glycosyl hydrolase family 5) protein
LOC103629698	GRMZM2G171328	Cytochrome b561 DM13 and DOMON domain-containing protein, transcript variant X2
CADR16	GRMZM2G012654	DNA polymerase epsilon subunit 3
LOC100272468	GRMZM2G107299	DUF593-containing protein 2
TIDP2751	GRMZM2G073023	ER-derived vesicles protein ERV14
LOC100285757	GRMZM2G171022	F-box domain containing protein
LOC103654555	GRMZM2G128426	filament-like plant protein 3, transcript variant X1
TUBG2	GRMZM2G085970	gamma-tubulin, transcript variant X1
cl3497_1	GRMZM2G178261	Growth-regulating factor 2
HAK24	GRMZM2G120163	high-affinity potassium transporter, transcript variant X1
LOC103636581	GRMZM2G139460	hypothetical protein
LOC103652828	GRMZM2G127143	hypothetical protein
LOC107548105	GRMZM2G115131	hypothetical protein
IDP2140	GRMZM2G128902	hypothetical protein, transcript variant X1
LOC100502251	GRMZM2G107495	hypothetical protein, transcript variant X2
LOC100284498	GRMZM2G055273	membrane protein
cl3204_1	GRMZM2G174696	Mitochondrial import receptor subunit TOM40-1
LOC103649516	NA	NA
LOC111591320	NA	NA
LOC100383292	GRMZM5G830983	NAD(P)-binding Rossmann-fold superfamily protein, transcript variant X1
LOC100283954	GRMZM2G116681	ngg1 interacting factor 3 like 1 binding protein 1, transcript variant X1
LOC100281337	GRMZM2G384528	nuclear transcription factor Y subunit B-3
LOC103652969	GRMZM2G080387	nucleobase-ascorbate transporter 2
LOC100274338	GRMZM2G116053	Nucleotide/sugar transporter family protein
LOC109945603	no_grmzm_overlap	PAN domain-containing protein At5g03700
LOC103647190	GRMZM2G138303	pentatricopeptide repeat-containing protein At3g26782, mitochondrial
LOC100285561	GRMZM2G034389	peptide transporter PTR2
LOC100285794	AC206223.3_FG001	pherophorin like protein
LOC100273079	GRMZM2G162670	phosphatidylinositolglycan synthase family protein
LOC103632539	no_grmzm_overlap	polyamine oxidase-like
LOC103636617	GRMZM2G425430	probable WRKY transcription factor 4
LOC100282654	GRMZM2G704032	protein binding protein, transcript variant X1
LOC100284440	GRMZM2G157481	protein binding protein, transcript variant X2
LOC103638879	GRMZM2G308884	protein PRD1, transcript variant X10
LOC103632673	GRMZM2G461279	protein STRICTOSIDINE SYNTHASE-LIKE 10
LOC103632673	GRMZM2G357371	protein STRICTOSIDINE SYNTHASE-LIKE 10
LOC100279227	GRMZM2G044531	Putative AGC protein kinase family protein
LOC100191484	AC218972.3_FG004	putative leucine-rich repeat receptor-like protein kinase family protein
LOC100381451	GRMZM2G059703	Putative pentatricopeptide repeat-containing protein
LOC100304281	GRMZM2G003662	putative protein kinase superfamily protein, transcript variant X1
LOC103653295	GRMZM2G166695	Remorin family protein, transcript variant X1
LOC103647913	GRMZM2G075431	RNA pseudouridine synthase 6, chloroplastic
LOC103644244	GRMZM2G072584	serine/threonine-protein kinase HT1
pco081507	GRMZM2G014180	Transcription initiation factor IIF, alpha subunit, transcript variant X1
LOC103653253	AC202707.3_FG002	ubiquitin carboxyl-terminal hydrolase 2
LOC100383455	GRMZM5G821267	U-box domain-containing protein 7, transcript variant X1
LOC100191657	GRMZM2G082581	uncharacterized LOC100191657
LOC100194072	GRMZM5G872502	uncharacterized LOC100194072, transcript variant 1
LOC100272515	GRMZM2G168744	uncharacterized LOC100272515
magi113703	GRMZM2G115635	uncharacterized LOC100273531
LOC100273750	GRMZM2G150266	uncharacterized LOC100273750
pco129440b	GRMZM2G068158	uncharacterized LOC100273754, transcript variant X1
pco129440b	GRMZM2G068028	uncharacterized LOC100273754, transcript variant X1
LOC100275749	no_grmzm_overlap	uncharacterized LOC100275749
LOC100276205	GRMZM2G014009	uncharacterized LOC100276205, transcript variant X1
pco095363	GRMZM2G081474	uncharacterized LOC100276617
LOC100277879	GRMZM2G104316	uncharacterized LOC100277879
LOC100280205	GRMZM2G119745	uncharacterized LOC100280205, transcript variant X1
si486077d11	GRMZM2G071599	uncharacterized LOC100280278, transcript variant X1
AI714808	GRMZM2G005346	uncharacterized LOC100283464
IDP1468	GRMZM2G013600	uncharacterized LOC100283558
IDP1468	GRMZM2G012119	uncharacterized LOC100283558
TIDP3169	GRMZM2G021784	uncharacterized LOC100284604, transcript variant X1
LOC100382709	no_grmzm_overlap	uncharacterized LOC100382709, transcript variant X3
LOC100383829	GRMZM2G306482	uncharacterized LOC100383829
LOC100384325	GRMZM2G175797	uncharacterized LOC100384325, transcript variant X1
LOC100502192	GRMZM2G146978	uncharacterized LOC100502192
MIS12-1	GRMZM2G173660	uncharacterized LOC103642204, transcript variant X2
LOC103649661	GRMZM2G099466	uncharacterized LOC103649661, transcript variant X1
LOC103650702	no_grmzm_overlap	uncharacterized LOC103650702
LOC103651221	GRMZM2G477200	uncharacterized LOC103651221
LOC103656039	GRMZM2G161450	uncharacterized LOC103656039
LOC103656039	GRMZM2G121520	uncharacterized LOC103656039
LOC109943171	GRMZM5G823696	uncharacterized LOC109943171
LOC109945371	GRMZM2G055089	uncharacterized LOC109945371
LOC100192667	AC203862.4_FG001	Vacuolar-processing enzyme gamma-isozyme, transcript variant X1

## Sheet: Maize module 38
Table. The module 38 of maize, which was downregulated and significant during incompatible interaction at 72 hai.
Gene	GrameneId	Product
TIDP2690	GRMZM2G107362	26S protease regulatory subunit 8 homolog B
LOC100284799	GRMZM2G407044	acetolactate synthase/ amino acid binding protein
LOC100192114	GRMZM2G015709	Anthocyanidin 3-O-glucoside 2'''-O-xylosyltransferase
LOC103626007	GRMZM2G006474	ARF guanine-nucleotide exchange factor GNOM
LOC100279231	GRMZM2G139360	ATP-dependent 6-phosphofructokinase 5 chloroplastic, transcript variant X1
LOC100192541	GRMZM2G144873	Beta-16-galactosyltransferase GALT31A, transcript variant X1
LOC103645972	GRMZM2G140328	calcium-transporting ATPase 5, plasma membrane-type, transcript variant X2
LOC103639205	GRMZM2G029107	calmodulin
LOC100276350	GRMZM2G425398	CASP-like protein 13
LOC103651456	GRMZM2G150280	CBS domain-containing protein CBSX3, mitochondrial, transcript variant X5
LOC100194378	GRMZM2G113396	Constitutive photomorphogenesis protein 10, transcript variant X2
LOC100194378	GRMZM2G113370	Constitutive photomorphogenesis protein 10, transcript variant X2
LOC100276348	GRMZM2G037048	cytoplasmic membrane protein, transcript variant X1
LOC100277695	GRMZM2G170291	DNA-(apurinic or apyrimidinic site) lyase, transcript variant X2
LOC100217044	GRMZM2G331638	Dopamine beta-monooxygenase
LOC100279256	GRMZM2G147422	Endoglucanase 2
LOC103647716	GRMZM2G125495	glutamate receptor 3.4
LOC100272492	GRMZM2G041809	Glutaredoxin family protein
LOC103632124	AC235546.1_FG001	Golgin subfamily A member 4
LOC103647212	GRMZM2G333095	hypothetical protein
LOC100278058	GRMZM2G155343	hypothetical protein, transcript variant X1
LOC100381525	GRMZM2G173962	hypothetical protein, transcript variant X1
LOC100304433	GRMZM2G442763	hypothetical protein, transcript variant X5
LOC100382477	GRMZM2G017305	Katanin p60 ATPase-containing subunit A1
LOC103642170	GRMZM2G423861	kinesin-like protein KIN-14I, transcript variant X1
knox7	GRMZM2G433591	KNOX family class 2 homeodomain protein, transcript variant Knox7L
cl17982_1a	GRMZM5G832989	Microtubule-associated protein 70-1, transcript variant X1
LOC100273911	NA	NA
LOC103646008	NA	NA
LOC100280212	GRMZM2G156365	pectinacetylesterase precursor, transcript variant X1
LOC103651599	GRMZM2G078995	pentatricopeptide repeat-containing protein At3g54980, mitochondrial, transcript variant X1
LOC103632297	GRMZM2G434445	phosphatidylinositol/phosphatidylcholine transfer protein SFH11, transcript variant X3
PPCK4	GRMZM2G049541	phosphoenolpyruvate carboxylase kinase 4
LOC100285739	GRMZM2G100864	phosphoribosylanthranilate transferase, transcript variant X1
LOC100284905	GRMZM2G123986	pollenless 3, transcript variant X1
PARP1	GRMZM5G831712	poly (ADP-ribose) polymerase 1
LOC100191542	GRMZM2G167786	Polygalacturonase inhibitor 1
LOC100383343	GRMZM2G052926	Polypyrimidine tract-binding protein homolog 3
LOC103633442	GRMZM2G081857	probable inactive receptor kinase At5g10020
LOC103642949	no_grmzm_overlap	protein ALP1-like, transcript variant X14
LOC103643709	GRMZM2G355771	protein NETWORKED 1B, transcript variant X1
LOC100381743	GRMZM2G017047	putative anion transporter 5, transcript variant X1
LOC100383522	GRMZM2G032694	putative casein kinase family protein, transcript variant X1
LOC100272835	GRMZM2G086116	putative DEAD-box ATP-dependent RNA helicase family protein
IDP689	GRMZM2G141922	Putative E3 ubiquitin-protein ligase XBAT31
LOC100272986	GRMZM2G108032	putative glycosyl hydrolase family 10 protein
bHLH23	GRMZM2G178182	putative HLH DNA-binding domain superfamily protein, transcript variant 1
LOC100191890	GRMZM2G178880	putative mannan synthase 7, transcript variant X2
LOC100384693	GRMZM2G418289	putative protein kinase superfamily protein, transcript variant X1
LOC100279300	GRMZM2G017386	putative protein kinase superfamily protein, transcript variant X2
LOC103636281	GRMZM2G319130	Putative regulator of chromosome condensation (RCC1) family protein, transcript variant X1
LOC100382843	GRMZM2G038066	putative RING zinc finger and PHD zinc finger domain family protein, transcript variant X1
LOC100194370	GRMZM2G085691	putative RING zinc finger domain superfamily protein, transcript variant 2
LOC100275709	GRMZM2G359331	Putative WEB family protein chloroplastic
LOC100502450	GRMZM2G434518	Receptor-like kinase-like
pco085637b	GRMZM5G865769	RING/U-box superfamily protein, transcript variant X1
pco068000(708)	no_grmzm_overlap	Secretory carrier-associated membrane protein 4
LOC100282825	GRMZM2G149556	seed specific protein Bn15D1B
LOC100193037	GRMZM2G091511	SNAP25 homologous protein SNAP33, transcript variant X1
LOC100283326	GRMZM2G097593	splicing factor, arginine/serine-rich 7, transcript variant X3
LOC100279240	GRMZM2G061734	Squamosa promoter-binding-like protein 6, transcript variant X1
LOC100285395	GRMZM2G105229	tetratricopeptide-like helical
LOC100283434	GRMZM2G074404	transmembrane BAX inhibitor motif-containing protein 4
cl4488_1(165)	GRMZM2G131245	Ubiquitin-protein ligase/ zinc ion binding protein
LOC100191813	GRMZM2G026050	uncharacterized LOC100191813, transcript variant X3
LOC100192080	GRMZM2G419953	uncharacterized LOC100192080
LOC100193671	GRMZM2G142667	uncharacterized LOC100193671, transcript variant X1
LOC100193671	GRMZM2G142718	uncharacterized LOC100193671, transcript variant X1
LOC100273488	GRMZM2G331250	uncharacterized LOC100273488
LOC100273488	GRMZM2G033379	uncharacterized LOC100273488
LOC100280165	GRMZM5G836674	uncharacterized LOC100280165
pco137042	GRMZM2G378604	uncharacterized LOC100281589
umc1314	GRMZM2G061912	uncharacterized LOC100282310
LOC100382704	GRMZM2G432075	uncharacterized LOC100382704, transcript variant X7
LOC100382704	GRMZM2G347402	uncharacterized LOC100382704, transcript variant X7
LOC100383045	GRMZM2G103197	uncharacterized LOC100383045
LOC100384022	GRMZM5G818431	uncharacterized LOC100384022, transcript variant X1
LOC100502258	GRMZM2G026020	uncharacterized LOC100502258
LOC103625734	no_grmzm_overlap	uncharacterized LOC103625734, transcript variant X5
LOC103635774	no_grmzm_overlap	uncharacterized LOC103635774, transcript variant X2
LOC103646073	GRMZM2G176647	uncharacterized LOC103646073, transcript variant X1
LOC103653029	GRMZM2G026676	uncharacterized LOC103653029, transcript variant X2
pco139871a	GRMZM2G040017	uncharacterized LOC541635, transcript variant 1
umc2523	GRMZM2G439860	Universal stress protein family protein, transcript variant X1
ugu1	GRMZM2G134903	UTP-glucose-P-uridyltransferase homolog
LOC100383299	GRMZM2G365250	Villin-4, transcript variant X1
LOC100282429	GRMZM2G356938	voltage-gated potassium channel beta subunit

## Sheet: Maize module 45
Table. The module 45 of maize, which was downregulated and significant during incompatible interaction at 72 hai.
Gene	GrameneId	Product
LOC100194399	GRMZM2G108008	30S ribosomal protein S17, chloroplastic, transcript variant X1
IDP1977	GRMZM2G065928	abscisic acid 8'-hydroxylase4, transcript variant X1
cl9314_1	GRMZM2G038988	Calmodulin binding protein
LOC100284548	GRMZM2G097900	calmodulin-related protein 2, touch-induced
cesa3	GRMZM2G039454	cellulose synthase 3
LOC103638772	GRMZM2G378836	cellulose synthase A catalytic subunit 5 [UDP-forming], transcript variant X2
LOC103638772	AC203748.3_FG002	cellulose synthase A catalytic subunit 5 [UDP-forming], transcript variant X2
pco145885(696)	GRMZM2G169184	ER membrane protein complex subunit 7-like protein
LOC100284764	GRMZM2G084035	F-box domain containing protein
LOC103653165	GRMZM2G043162	ferredoxin
LOC100284648	GRMZM2G162768	glucan endo-1,3-beta-glucosidase 1
LOC100284497	GRMZM2G133838	h/ACA ribonucleoprotein complex subunit 3-like protein
LOC103654982	no_grmzm_overlap	hypothetical protein
LOC100280816	GRMZM2G051512	inositol-1-monophosphatase
LOC100280816	GRMZM2G029731	inositol-1-monophosphatase
LOC103636385	GRMZM2G339379	lysine-specific demethylase JMJ705
LOC100284239	GRMZM2G170890	mitochondria fission 1 protein
LOC103629105	GRMZM2G092286	mitochondrial import inner membrane translocase subunit TIM22-2
LOC111590511	NA	NA
LOC100273546	GRMZM2G162988	Pentatricopeptide repeat-containing protein mitochondrial
LOC100279548	GRMZM5G814549	Pentatricopeptide repeat-containing protein, transcript variant X2
LOC100276268	GRMZM2G079066	peptidyl-prolyl cis-trans isomerases, transcript variant X1
LOC100279815	GRMZM2G442551	phospholipase D family protein
LOC103635146	GRMZM2G124718	poly [ADP-ribose] polymerase 2-like, transcript variant X3
LOC103635146	GRMZM2G099231	poly [ADP-ribose] polymerase 2-like, transcript variant X3
HAK10	GRMZM2G443728	potassium transporter 10
LOC103654397	GRMZM2G067830	probable BOI-related E3 ubiquitin-protein ligase 3
LOC103647971	GRMZM2G067915	probable carboxylesterase 18
LOC103641317	GRMZM2G393742	protein CHROMATIN REMODELING 35, transcript variant X1
LOC100284550	GRMZM5G832740	protein yippee-like
LOC100273263	GRMZM2G700188	putative cinnamyl-alcohol dehydrogenase family protein
LOC100273344	GRMZM2G009232	putative cytochrome P450 superfamily protein, transcript variant X1
LOC100502236	GRMZM2G096759	putative homeodomain-like transcription factor superfamily protein
LOC100193534	GRMZM2G473976	putative isoprenylcysteine alpha-carbonyl methylesterase ICMEL2, transcript variant X1
LOC100273173	GRMZM5G858249	putative O-glycosyl hydrolase family 17 protein, transcript variant X1
LOC100279327	GRMZM2G134450	putative sodium/calcium exchanger family protein
LOC100273613	GRMZM2G147603	putative tetratricopeptide repeat domain containing family protein
si683017c09(588)	GRMZM2G031850	Pyridoxamine 5-phosphate oxidase family protein
LOC100217137	GRMZM2G147335	RNA pseudouridine synthase 7
LOC103646147	GRMZM2G429254	SAUR11-auxin-responsive SAUR family member
si660046c04	GRMZM5G834837	Serpin-Z1
IDP1453	GRMZM2G166985	Small nuclear ribonucleoprotein family protein
LOC100502227	GRMZM2G179679	sugars will eventually be exported transporter3a
LOC103653206	GRMZM2G047533	triacylglycerol lipase 2, transcript variant X3
LOC100381749	GRMZM2G030712	Triosephosphate isomerase, transcript variant X2
LOC103632345	GRMZM2G515595	ubiquitin family protein, transcript variant X1
LOC100191191	GRMZM2G032190	uncharacterized LOC100191191, transcript variant X1
pco120288	AC208327.4_FG006	uncharacterized LOC100191451
LOC100192651	no_grmzm_overlap	uncharacterized LOC100192651, transcript variant X3
LOC100193412	GRMZM5G845682	uncharacterized LOC100193412
LOC100217119	GRMZM2G062531	uncharacterized LOC100217119, transcript variant X2
LOC100272527	GRMZM2G065478	uncharacterized LOC100272527
LOC100274439	GRMZM2G044388	uncharacterized LOC100274439, transcript variant X1
LOC100275055	GRMZM2G434669	uncharacterized LOC100275055
LOC100275189	no_grmzm_overlap	uncharacterized LOC100275189
umc1238	no_grmzm_overlap	uncharacterized LOC100276855
LOC100277044	GRMZM2G097848	uncharacterized LOC100277044
LOC100277427	GRMZM2G139583	uncharacterized LOC100277427
LOC100280306	GRMZM2G046748	uncharacterized LOC100280306
gpm872b	GRMZM2G131329	uncharacterized LOC100281660
pco120183	GRMZM2G083418	uncharacterized LOC100282684
AY110191	GRMZM2G703928	uncharacterized LOC100282928, transcript variant X1
LOC100381516	GRMZM2G419290	uncharacterized LOC100381516, transcript variant 2
cl18707_1	GRMZM2G177923	uncharacterized LOC100381616
LOC100382252	GRMZM2G037875	uncharacterized LOC100382252, transcript variant X1
LOC100382263	GRMZM2G308666	uncharacterized LOC100382263
LOC103626068	GRMZM2G403149	uncharacterized LOC103626068, transcript variant X1
LOC103626068	GRMZM2G403218	uncharacterized LOC103626068, transcript variant X1
LOC103642667	no_grmzm_overlap	uncharacterized LOC103642667, transcript variant X1
LOC103653865	GRMZM2G319786	uncharacterized LOC103653865
LOC109945467	no_grmzm_overlap	uncharacterized LOC109945467
LOC100285332	GRMZM2G425236	ZF-HD protein dimerisation region containing protein

## Sheet: Maize module 48
Table. The module 48 of maize, which was downregulated and significant during incompatible interaction at 72 hai.
Gene	GrameneId	Product
LOC100383467	GRMZM2G022782	Alkaline/neutral invertase A mitochondrial
LOC100274584	GRMZM2G118979	alpha/beta-Hydrolases superfamily protein, transcript variant X1
LOC103629493	GRMZM5G816636	ATP-dependent 6-phosphofructokinase 7
LOC103654889	GRMZM2G471304	Auxin-responsive protein SAUR71
LOC100383821	GRMZM2G156803	Bifunctional riboflavin biosynthesis protein RIBA 1 chloroplastic, transcript variant X2
LOC100279615	GRMZM2G156568	BTB/POZ domain-containing protein
LOC103638477	GRMZM2G046316	calmodulin-binding receptor kinase CaMRLK
LOC103626028	GRMZM2G340578	cation/calcium exchanger 1
LOC100501328	GRMZM2G096944	Condensin-2 complex subunit H2, transcript variant X1
LOC100194004	GRMZM2G009406	Dof zinc finger protein DOF1.6
LOC100282143	GRMZM2G112530	dopamine beta-monooxygenase, transcript variant X4
LOC100285276	GRMZM2G050590	E2F-related protein
LOC100217198	GRMZM2G459532	ELMO/CED-12 family protein, transcript variant X2
LOC100217198	GRMZM2G160013	ELMO/CED-12 family protein, transcript variant X2
LOC100275177	GRMZM2G118766	embryo sac development arrest 6
LOC103630423	GRMZM2G011169	embryogenesis-associated protein EMB8, transcript variant X1
LOC100282451	GRMZM2G063827	hus1-like protein, transcript variant X1
LOC100278785	GRMZM2G100107	hypothetical protein
umc2735	GRMZM5G879851	hypothetical protein
LOC100382025	GRMZM2G030350	hypothetical protein, transcript variant X1
mbd105	GRMZM2G476933	methyl binding domain
LOC100277221	GRMZM2G058208	Os07g0585250-like protein
LOC100277968	GRMZM2G431030	OSJNBa0041A02.21-like protein, transcript variant X1
LOC107548106	GRMZM2G460861	pco080605(66)
LOC103639613	GRMZM2G037193	peptidoglycan-binding LysM domain-containing protein
AY107911	GRMZM2G139210	Peptidyl-prolyl cis-trans isomerase CYP21-4, transcript variant X3
LOC100282124	GRMZM2G089982	peroxidase 72
LOC100282124	GRMZM2G089959	peroxidase 72
LOC103635020	GRMZM2G067508	probable metal-nicotianamine transporter YSL1
LOC103642073	GRMZM2G396856	probable polyamine oxidase 2, transcript variant X1
LOC103653279	GRMZM2G425999	probable potassium transporter 4
LOC103654422	GRMZM2G009563	probable RNA methyltransferase At5g51130
IDP77	GRMZM2G068192	Protein kinase superfamily protein, transcript variant X1
cl10657_1	GRMZM2G051288	Putative dual specificity protein phosphatase DSP8, transcript variant X1
LOC100272762	GRMZM2G007283	putative protein kinase superfamily protein
LOC100192077	GRMZM2G321041	putative RING zinc finger domain superfamily protein
WRKY116	GRMZM2G130854	putative WRKY DNA-binding domain superfamily protein, transcript variant X1
LOC103633474	GRMZM2G126706	Ribosomal protein L7Ae/L30e/S12e/Gadd45 family protein, transcript variant X3
LOC100279906	GRMZM2G116952	RING/U-box superfamily protein, transcript variant X1
LOC103653907	GRMZM2G301585	RING-H2 finger protein ATL72
LOC103629895	GRMZM2G008558	STOREKEEPER protein, transcript variant X3
LOC100279725	GRMZM2G171311	Transcription factor GTE7
pco108418	GRMZM2G010362	Transportin MOS14, transcript variant X2
THX3	GRMZM2G415229	trihelix transcription factor
LOC100285170	no_grmzm_overlap	two-component response regulator-like PRR95, transcript variant X1
URM1	GRMZM2G179689	Ubiquitin-related modifier 1 homolog
LOC103653608	GRMZM2G127690	U-box domain-containing protein 27
LOC100193630	GRMZM2G314692	uncharacterized LOC100193630, transcript variant X2
TIDP3478	no_grmzm_overlap	uncharacterized LOC100216828, transcript variant X1
LOC100276967	GRMZM2G401331	uncharacterized LOC100276967, transcript variant X1
LOC100278010	no_grmzm_overlap	uncharacterized LOC100278010, transcript variant X2
cl7258_1	GRMZM2G144403	uncharacterized LOC100279497, transcript variant X2
LOC100280416	GRMZM2G378442	uncharacterized LOC100280416
LOC100382080	GRMZM2G000451	uncharacterized LOC100382080
LOC100502383	GRMZM2G388608	uncharacterized LOC100502383
LOC103629960	GRMZM2G085378	uncharacterized LOC103629960
LOC103648674	GRMZM2G056996	uncharacterized LOC103648674, transcript variant X2
LOC103630424	GRMZM2G110141	uncharacterized protein At5g49945-like
vp8	GRMZM2G010353	viviparous 8
LOC109945560	no_grmzm_overlap	zinc finger protein CONSTANS-LIKE 3

## Sheet: Maize module 55
Table. The module 55 of maize, which was downregulated and significant during incompatible interaction at 72 hai.
Gene	GrameneId	Product
WRKY104	GRMZM2G169149	WRKY62 - superfamily of TFs having WRKY and zinc finger domains
LOC100285459	GRMZM2G058173	undecaprenyl pyrophosphate synthetase
LOC103651699	AC194362.3_FG003	uncharacterized LOC103651699
LOC103641416	no_grmzm_overlap	uncharacterized LOC103641416, transcript variant X3
LOC103630211	GRMZM2G309071	uncharacterized LOC103630211
LOC100501033	GRMZM2G050645	uncharacterized LOC100501033
LOC100278628	GRMZM2G174615	uncharacterized LOC100278628
LOC100277583	GRMZM2G000076	uncharacterized LOC100277583
umc1995	GRMZM2G343291	uncharacterized LOC100275815
LOC100275758	GRMZM2G450512	uncharacterized LOC100275758
umc2194	GRMZM2G173809	uncharacterized LOC100272711
LOC100216871	no_grmzm_overlap	uncharacterized LOC100216871
LOC100277743	GRMZM2G059693	triacylglycerol lipase-like 1
LOC103633114	GRMZM2G162167	serine/threonine-protein kinase/endoribonuclease IRE1, transcript variant X2
LOC103653609	AC217811.3_FG002	serine decarboxylase 1
LOC103653609	AC217811.3_FG003	serine decarboxylase 1
LOC100383957	GRMZM2G005207	putative WRKY DNA-binding domain superfamily protein
bZIP72	GRMZM2G030280	putative bZIP transcription factor superfamily protein
LOC100193610	GRMZM2G151542	putative AP2/EREBP transcription factor superfamily protein
si614017g03	GRMZM2G470075	Protein DETOXIFICATION 40
LOC103635796	GRMZM2G034421	probable WRKY transcription factor 62
LOC103635797	GRMZM2G432583	probable WRKY transcription factor 38
LOC103631301	GRMZM2G055209	probable phospholipid-transporting ATPase 4, transcript variant X1
LOC100382019	GRMZM2G124759	Phospholipase A1-IIgamma
gpm566c	GRMZM2G150319	O-fucosyltransferase family protein
LOC100277324	GRMZM2G309071	NRR repressor homolog 1
LOC103647315	GRMZM2G357112	NDR1/HIN1-like protein 10
cl15460_1(297)	NA	NA
LOC100283359	NA	NA
LOC103641412	GRMZM2G061879	macrodontain-1
LOC100282063	GRMZM2G172204	jasmonate-induced protein
LOC100275141	GRMZM2G162668	hypothetical protein, transcript variant X1
LOC100275279	GRMZM2G171296	hypothetical protein
LOC103630209	GRMZM5G898274	hypothetical protein
LOC103636300	GRMZM2G467069	hexokinase-3
LOC100284387	GRMZM2G129189	endochitinase PR4
LOC100276062	GRMZM5G808899	DUF1682 family protein, transcript variant X1
LOC100191503	GRMZM2G071119	chloride channel G
LOC100285310	GRMZM2G075456	calcium binding EF-hand protein
LOC100501240	no_grmzm_overlap	beta-14-N-acetylglucosaminyltransferase family protein
LOC100191922	GRMZM2G058095	3-hydroxy-3-methylglutaryl-coenzyme A reductase 2

## Sheet: Sorghum module 1
Table. The module 1 of sorghum, which was downregulated and significant during compatible interaction at 24 hai and incompatible interaction at 72 hai.
Gene	Description (Phytozome v12)
Sobic.003G336200	weakly similar to Putative uncharacterized protein P0690H04.6-1
Sobic.004G333200	weakly similar to Putative uncharacterized protein OJ1695_D07.24
Sobic.001G021800	weakly similar to Putative uncharacterized protein
Sobic.001G132300	weakly similar to Putative uncharacterized protein
Sobic.001G198800	weakly similar to Putative uncharacterized protein
Sobic.001G359200	weakly similar to Putative uncharacterized protein
Sobic.001G370100	weakly similar to Putative uncharacterized protein
Sobic.001G492600	weakly similar to Putative uncharacterized protein
Sobic.001G503200	weakly similar to Putative uncharacterized protein
Sobic.001G536600	weakly similar to Putative uncharacterized protein
Sobic.002G261000	weakly similar to Putative uncharacterized protein
Sobic.002G261200	weakly similar to Putative uncharacterized protein
Sobic.003G146700	weakly similar to Putative uncharacterized protein
Sobic.003G275800	weakly similar to Putative uncharacterized protein
Sobic.003G329700	weakly similar to Putative uncharacterized protein
Sobic.004G183300	weakly similar to Putative uncharacterized protein
Sobic.004G185800	weakly similar to Putative uncharacterized protein
Sobic.004G335900	weakly similar to Putative uncharacterized protein
Sobic.005G042900	weakly similar to Putative uncharacterized protein
Sobic.006G158000	weakly similar to Putative uncharacterized protein
Sobic.006G239000	weakly similar to Putative uncharacterized protein
Sobic.007G080900	weakly similar to Putative uncharacterized protein
Sobic.007G087200	weakly similar to Putative uncharacterized protein
Sobic.007G137300	weakly similar to Putative uncharacterized protein
Sobic.009G194600	weakly similar to Putative uncharacterized protein
Sobic.009G223500	weakly similar to Putative uncharacterized protein
Sobic.010G062000	weakly similar to Putative uncharacterized protein
Sobic.001G140200	weakly similar to Putative KNOX class homeodomain protein
Sobic.002G249900	weakly similar to Putative cinnamoyl-CoA reductase
Sobic.003G055800	weakly similar to P0028E10.1 protein
Sobic.006G241350	weakly similar to OSJNBb0059K02.4 protein
Sobic.006G241400	weakly similar to OSJNBb0059K02.4 protein
Sobic.006G015600	weakly similar to OSIGBa0102O13.12 protein
Sobic.004G182600	weakly similar to Os06g0500300 protein
Sobic.004G207200	weakly similar to Os04g0489600 protein
Sobic.006G017200	weakly similar to Os04g0166000 protein
Sobic.002G161900	weakly similar to NBS-LRR disease resistance protein homologue
Sobic.008G178500	weakly similar to NB-ARC domain containing protein
Sobic.006G011100	weakly similar to H0716A07.5 protein
Sobic.006G103000	weakly similar to H0523F07.3 protein
Sobic.005G060400	weakly similar to Expressed protein
Sobic.005G194100	weakly similar to Expressed protein
Sobic.008G012100	weakly similar to Expressed protein
Sobic.008G043700	weakly similar to Expressed protein
Sobic.007G077300	weakly similar to Ethylene responsive transcription factor
Sobic.001G540800	weakly similar to DNA-binding family protein, putative, expressed
Sobic.001G142400	weakly similar to Cyclin dependent protein kinase
Sobic.002G083900	weakly similar to Chromosome chr6 scaffold_3, whole genome shotgun sequence
Sobic.008G011300	weakly similar to Chromosome chr13 scaffold_45, whole genome shotgun sequence
Sobic.001G439500	weakly similar to Acyl CoA binding protein, expressed
Sobic.006G263300	similar to ZmRR2 protein
Sobic.003G194200	similar to ZmGR2c protein
Sobic.001G463100	similar to Zinc finger, C3HC4 type family protein, expressed
Sobic.008G185500	similar to Zinc finger family protein, putative, expressed
Sobic.003G402000	similar to Zinc finger CCCH domain-containing protein ZFN-like 2
Sobic.001G484300	similar to YGGT family protein, expressed
Sobic.001G515100	similar to XPA-binding protein 1, putative, expressed
Sobic.010G018100	similar to XB3-related protein
Sobic.008G145800	similar to Xanthine/uracil permease family protein, expressed
Sobic.001G083000	similar to WRKY11
Sobic.004G117600	similar to WRKY transcription factor 39
Sobic.008G167700	similar to WPP domain associated protein, putative, expressed
Sobic.002G180300	similar to Voltage-dependent anion channel protein 1b
Sobic.004G068300	similar to Vacuolar H+-pyrophosphatase
Sobic.010G205500	similar to Vacuolar H+-pyrophosphatase
Sobic.001G379700	similar to Uroporphyrinogen decarboxylase, chloroplast precursor
Sobic.003G225100	similar to Uroporphyrinogen decarboxylase
Sobic.009G068300	similar to Unknow protein
Sobic.009G142600	similar to Unknow protein
Sobic.009G248000	similar to Unknow protein
Sobic.002G283800	similar to Uncharacterised protein family containing protein, expressed
Sobic.005G173200	similar to UDP-glucoronosyl and UDP-glucosyl transferase family protein, expressed
Sobic.005G162500	similar to Ubiquitin-specific protease 12, putative, expressed
Sobic.002G256700	similar to Ubiquitin carboxyl-terminal hydrolase
Sobic.002G120700	similar to Tyrosine decarboxylase 1
Sobic.006G090300	similar to TypeA response regulator 1
Sobic.001G372000	similar to Tubby protein, putative, expressed
Sobic.005G047300	similar to Tub family, putative
Sobic.007G032000	similar to Tryptophan synthase beta chain 2, chloroplast precursor
Sobic.001G379200	similar to TRNA pseudouridine synthase family protein, expressed
Sobic.002G277100	similar to Triosephosphate isomerase
Sobic.003G002300	similar to Triose phosphate/phosphate translocator, chloroplast precursor
Sobic.008G021700	similar to Trigger factor-like
Sobic.001G482200	similar to Transposon protein, putative, unclassified, expressed
Sobic.008G072400	similar to Transposon protein, putative, unclassified, expressed
Sobic.008G018200	similar to Transporter, putative, expressed
Sobic.004G328400	similar to Translation initiation factor IF-3-like
Sobic.007G193700	similar to Translation factor-like
Sobic.001G386700	similar to Transfactor, putative, expressed
Sobic.002G422000	similar to Transfactor, putative, expressed
Sobic.010G021500	similar to Transducin protein-like
Sobic.010G269500	similar to Transducin family protein-like
Sobic.010G267500	similar to Transcription factor-like
Sobic.004G354700	similar to Transcription factor PCF3-like
Sobic.001G306900	similar to TPR Domain containing protein, expressed
Sobic.001G188400	similar to Tobamovirus multiplication protein 3, putative, expressed
Sobic.002G000500	similar to Tic62 protein, putative, expressed
Sobic.008G131700	similar to Thylakoid lumenal 21.5 kDa protein, chloroplast, putative, expressed
Sobic.006G021600	similar to Thylakoid lumenal 15.0 kDa protein 2, chloroplast precursor
Sobic.001G116100	similar to Threonine dehydratase biosynthetic, chloroplast, putative, expressed
Sobic.007G116100	similar to Thioredoxin-like
Sobic.005G154000	similar to Thioredoxin reductase
Sobic.002G384400	similar to Thiazole biosynthetic enzyme 1-1, chloroplast precursor
Sobic.001G161300	similar to THA4
Sobic.002G006900	similar to Tetratricopeptide repeat(TPR)-containing protein-like
Sobic.002G158800	similar to Tetratricopeptide repeat(TPR)-containing protein-like
Sobic.007G133900	similar to Terpene synthase 7
Sobic.007G055600	similar to Terpene synthase 10
Sobic.006G211400	similar to Terpene synthase
Sobic.001G541000	similar to Terminal acidic SANT 1
Sobic.006G076601	similar to SWIB complex BAF60b domain-containing protein-like
Sobic.001G079100	similar to SWIB complex BAF60b domain-containing protein, putative, expressed
Sobic.002G389800	similar to SWI/SNF-related matrix-associated actin-dependent regulator of chromatin a-like
Sobic.002G237800	similar to SunL protein-like
Sobic.008G193300	similar to Sucrose transport protein
Sobic.002G028700	similar to Succinate dehydrogenase [ubiquinone] flavoprotein subunit, mitochondrial precursor
Sobic.003G283100	similar to Subtilisin-like proteinase-like
Sobic.008G088200	similar to Stromal 70 kDa heat shock-related protein, chloroplast, putative, expressed
Sobic.001G403300	similar to Streptomyces cyclase/dehydrase family protein, expressed
Sobic.003G088800	similar to Spore coat protein-like
Sobic.010G074300	similar to Smr domain-containing protein-like
Sobic.007G137700	similar to S-like RNase
Sobic.002G141900	similar to Similarity to Na+/H+ antiporter
Sobic.010G085100	similar to Similarity to kinesin heavy chain
Sobic.002G119900	similar to Similar to F12P19.3 [imported]-Arabidopsis thaliana
Sobic.008G039600	similar to Signal recognition particle protein, putative
Sobic.001G423400	similar to Sigma factor SIG2B
Sobic.004G236300	similar to Shikimate kinase 1
Sobic.001G520100	similar to Seven transmembrane protein Mlo1
Sobic.003G233700	similar to SET domain containing protein, expressed
Sobic.005G184300	similar to Seryl-tRNA synthetase
Sobic.009G149900	similar to Serine/threonine-protein kinase SAPK4
Sobic.001G489300	similar to Serine/threonine-protein kinase NAK, putative, expressed
Sobic.001G514800	similar to Serine O-acetyltransferase family protein, expressed
Sobic.005G186800	similar to Serine carboxypeptidase-like protein
Sobic.004G010000	similar to Serine carboxypeptidase 3 precursor
Sobic.008G073900	similar to Serine carboxypeptidase 1 precursor (EC 3.4.16.5) (Serine carboxypeptidase I) (Carboxypeptidase C)
Sobic.002G048200	similar to Selenium-binding protein-like
Sobic.003G359100	similar to Sedoheptulose-1,7-bisphosphatase, chloroplast precursor (EC 3.1.3.37) (Sedoheptulose bisphosphatase) (SBPase) (SED(1,7)P2ase)
Sobic.001G470000	similar to Satase isoform II
Sobic.004G058400	similar to SAM-dependent methyltransferase-like
Sobic.007G071400	similar to Salt-inducible protein, putative
Sobic.003G005800	similar to Salt stress root protein RS1
Sobic.003G140000	similar to S-adenosylmethionine synthetase 1
Sobic.005G028800	similar to Saccharopine dehydrogenase family protein, expressed
Sobic.001G537300	similar to Rolled leaf 2
Sobic.006G111200	similar to RNA-dependent RNA polymerase
Sobic.002G161000	similar to RNA recognition motif (RRM)-containing protein-like
Sobic.003G432900	similar to RNA recognition motif (RRM)-containing protein-like
Sobic.005G231500	similar to Ribulose bisphosphate carboxylase/oxygenase activase, chloroplast precursor
Sobic.005G042000	similar to Ribulose bisphosphate carboxylase small chain, chloroplast precursor
Sobic.010G028000	similar to Ribosome-binding factor A protein-like
Sobic.003G132600	similar to Ribosomal protein, chloroplast-like
Sobic.007G019100	similar to Ribosomal protein S10
Sobic.010G268100	similar to Ribosomal large subunit pseudouridine synthase-like
Sobic.003G281200	similar to Ribose-phosphate pyrophosphokinase 3
Sobic.004G336100	similar to Ribonucleoside-diphosphate reductase
Sobic.002G223700	similar to Rhomboid-like protein
Sobic.004G202600	similar to Rhodanese-like domain-containing protein-like
Sobic.001G001300	similar to Rhodanese-like domain containing protein, expressed
Sobic.002G152700	similar to Rhodanese family protein-like
Sobic.001G418000	similar to Rhamnose biosynthetic enzyme 1, putative, expressed
Sobic.005G030500	similar to Response regulator 6
Sobic.003G428300	similar to Response regulator 5
Sobic.010G266900	similar to Receptor-like protein kinase-like
Sobic.003G319600	similar to Receptor-like protein kinase ARK1
Sobic.003G444500	similar to Radical SAM domain-containing protein-like
Sobic.004G017900	similar to Rac-like GTP-binding protein ARAC11 precursor
Sobic.005G039700	similar to Rac GTPase activating protein 1
Sobic.001G360000	similar to Pyruvate dehydrogenase kinase isoform 1
Sobic.002G128200	similar to Putative UVB-resistance protein UVR8
Sobic.007G134400	similar to Putative UVB-resistance protein UVR8
Sobic.007G194700	similar to Putative uridine kinase/uracil phosphoribosyltransferase
Sobic.004G295300	similar to Putative uncharacterized protein W1110ERIPDM
Sobic.006G054700	similar to Putative uncharacterized protein STK
Sobic.001G148200	similar to Putative uncharacterized protein SB32H17.7
Sobic.010G213800	similar to Putative uncharacterized protein P0709F06.15
Sobic.003G221700	similar to Putative uncharacterized protein P0686E09.32-1
Sobic.003G109500	similar to Putative uncharacterized protein P0672D08.7
Sobic.004G055000	similar to Putative uncharacterized protein P0669G09.17
Sobic.004G338500	similar to Putative uncharacterized protein P0617H07.8
Sobic.004G165000	similar to Putative uncharacterized protein P0605D08.11
Sobic.004G023400	similar to Putative uncharacterized protein P0575F10.35-1
Sobic.010G201600	similar to Putative uncharacterized protein P0523F01.19
Sobic.003G305200	similar to Putative uncharacterized protein P0512C01.48
Sobic.003G045200	similar to Putative uncharacterized protein P0509B06.3
Sobic.003G114700	similar to Putative uncharacterized protein P0503G09.11
Sobic.002G396800	similar to Putative uncharacterized protein P0503D09.103
Sobic.010G253100	similar to Putative uncharacterized protein P0498A12.2-1
Sobic.003G101300	similar to Putative uncharacterized protein P0482C06.34
Sobic.004G004900	similar to Putative uncharacterized protein P0478H03.8
Sobic.010G008700	similar to Putative uncharacterized protein P0476C12.24
Sobic.002G413700	similar to Putative uncharacterized protein P0470D12.139
Sobic.003G010600	similar to Putative uncharacterized protein P0452F10.6
Sobic.003G014000	similar to Putative uncharacterized protein P0443E05.7
Sobic.003G340900	similar to Putative uncharacterized protein P0439E11.19
Sobic.010G154700	similar to Putative uncharacterized protein P0438E12.23
Sobic.003G285600	similar to Putative uncharacterized protein P0435H01.29
Sobic.003G218801	similar to Putative uncharacterized protein P0046B10.33
Sobic.009G030800	similar to Putative uncharacterized protein P0033D06.11
Sobic.002G116900	similar to Putative uncharacterized protein P0025D09.105-1
Sobic.003G069950	similar to Putative uncharacterized protein P0009G03.26
Sobic.002G308300	similar to Putative uncharacterized protein P0005E02.120
Sobic.001G134400	similar to Putative uncharacterized protein OSJNBb0072E24.9
Sobic.006G272100	similar to Putative uncharacterized protein OSJNBb0062P14.133
Sobic.009G006600	similar to Putative uncharacterized protein OSJNBb0035J08.13
Sobic.004G179200	similar to Putative uncharacterized protein OSJNBb0026D20.9
Sobic.002G371400	similar to Putative uncharacterized protein OSJNBb0024A20.13
Sobic.001G104800	similar to Putative uncharacterized protein OSJNBb0011H13.4
Sobic.009G131800	similar to Putative uncharacterized protein OSJNBb0006J12.16
Sobic.009G131600	similar to Putative uncharacterized protein OSJNBb0006J12.15
Sobic.010G207700	similar to Putative uncharacterized protein OSJNBb0006B22.5
Sobic.002G326900	similar to Putative uncharacterized protein OSJNBa0087F21.1
Sobic.004G131800	similar to Putative uncharacterized protein OSJNBa0073G17.48-1
Sobic.009G130800	similar to Putative uncharacterized protein OSJNBa0035J16.10
Sobic.009G090800	similar to Putative uncharacterized protein OSJNBa0034K10.5
Sobic.003G392600	similar to Putative uncharacterized protein OSJNBa0018I03.11
Sobic.004G204500	similar to Putative uncharacterized protein OJ1791_B03.17-1
Sobic.004G310700	similar to Putative uncharacterized protein OJ1767_D02.6
Sobic.009G238300	similar to Putative uncharacterized protein OJ1735_C10.6
Sobic.004G239100	similar to Putative uncharacterized protein OJ1734_E02.25
Sobic.002G347500	similar to Putative uncharacterized protein OJ1699_E05.1
Sobic.001G094200	similar to Putative uncharacterized protein OJ1593_C11.11
Sobic.002G181600	similar to Putative uncharacterized protein OJ1506_A04.24
Sobic.007G107100	similar to Putative uncharacterized protein OJ1484_G09.107
Sobic.009G215600	similar to Putative uncharacterized protein OJ1362_G11.18
Sobic.002G215600	similar to Putative uncharacterized protein OJ1344_B01.26
Sobic.002G274200	similar to Putative uncharacterized protein OJ1254_E07.7
Sobic.004G356200	similar to Putative uncharacterized protein OJ1124_D06.12-1
Sobic.007G111500	similar to Putative uncharacterized protein OJ1118_F05.12
Sobic.004G200400	similar to Putative uncharacterized protein OJ1067_B01.11
Sobic.002G296100	similar to Putative uncharacterized protein OJ1065_E04.23
Sobic.010G209000	similar to Putative uncharacterized protein OJ1057_G07.1
Sobic.009G195300	similar to Putative uncharacterized protein B1155G07.13
Sobic.005G064700	similar to Putative uncharacterized protein B1142B04.21
Sobic.004G123300	similar to Putative uncharacterized protein B1064G04.11
Sobic.004G274100	similar to Putative uncharacterized protein B1053A04.5
Sobic.008G026400	similar to Putative uncharacterized protein 4B
Sobic.008G026700	similar to Putative uncharacterized protein 4B
Sobic.001G006000	similar to Putative uncharacterized protein
Sobic.001G011300	similar to Putative uncharacterized protein
Sobic.001G025700	similar to Putative uncharacterized protein
Sobic.001G026000	similar to Putative uncharacterized protein
Sobic.001G041400	similar to Putative uncharacterized protein
Sobic.001G050600	similar to Putative uncharacterized protein
Sobic.001G054100	similar to Putative uncharacterized protein
Sobic.001G058400	similar to Putative uncharacterized protein
Sobic.001G073800	similar to Putative uncharacterized protein
Sobic.001G076200	similar to Putative uncharacterized protein
Sobic.001G078000	similar to Putative uncharacterized protein
Sobic.001G081300	similar to Putative uncharacterized protein
Sobic.001G086900	similar to Putative uncharacterized protein
Sobic.001G087700	similar to Putative uncharacterized protein
Sobic.001G107400	similar to Putative uncharacterized protein
Sobic.001G133000	similar to Putative uncharacterized protein
Sobic.001G134200	similar to Putative uncharacterized protein
Sobic.001G140400	similar to Putative uncharacterized protein
Sobic.001G151900	similar to Putative uncharacterized protein
Sobic.001G168800	similar to Putative uncharacterized protein
Sobic.001G183000	similar to Putative uncharacterized protein
Sobic.001G190100	similar to Putative uncharacterized protein
Sobic.001G196200	similar to Putative uncharacterized protein
Sobic.001G198400	similar to Putative uncharacterized protein
Sobic.001G203000	similar to Putative uncharacterized protein
Sobic.001G204300	similar to Putative uncharacterized protein
Sobic.001G249400	similar to Putative uncharacterized protein
Sobic.001G250600	similar to Putative uncharacterized protein
Sobic.001G281800	similar to Putative uncharacterized protein
Sobic.001G282800	similar to Putative uncharacterized protein
Sobic.001G283000	similar to Putative uncharacterized protein
Sobic.001G283100	similar to Putative uncharacterized protein
Sobic.001G283600	similar to Putative uncharacterized protein
Sobic.001G305500	similar to Putative uncharacterized protein
Sobic.001G305700	similar to Putative uncharacterized protein
Sobic.001G306700	similar to Putative uncharacterized protein
Sobic.001G338500	similar to Putative uncharacterized protein
Sobic.001G367700	similar to Putative uncharacterized protein
Sobic.001G415400	similar to Putative uncharacterized protein
Sobic.001G446000	similar to Putative uncharacterized protein
Sobic.001G448700	similar to Putative uncharacterized protein
Sobic.001G458000	similar to Putative uncharacterized protein
Sobic.001G458900	similar to Putative uncharacterized protein
Sobic.001G467800	similar to Putative uncharacterized protein
Sobic.001G471600	similar to Putative uncharacterized protein
Sobic.001G473400	similar to Putative uncharacterized protein
Sobic.001G485300	similar to Putative uncharacterized protein
Sobic.001G493800	similar to Putative uncharacterized protein
Sobic.001G514100	similar to Putative uncharacterized protein
Sobic.001G527900	similar to Putative uncharacterized protein
Sobic.001G539500	similar to Putative uncharacterized protein
Sobic.001G541800	similar to Putative uncharacterized protein
Sobic.002G020400	similar to Putative uncharacterized protein
Sobic.002G028400	similar to Putative uncharacterized protein
Sobic.002G031600	similar to Putative uncharacterized protein
Sobic.002G036300	similar to Putative uncharacterized protein
Sobic.002G038300	similar to Putative uncharacterized protein
Sobic.002G042400	similar to Putative uncharacterized protein
Sobic.002G042500	similar to Putative uncharacterized protein
Sobic.002G045800	similar to Putative uncharacterized protein
Sobic.002G048700	similar to Putative uncharacterized protein
Sobic.002G051100	similar to Putative uncharacterized protein
Sobic.002G059300	similar to Putative uncharacterized protein
Sobic.002G064400	similar to Putative uncharacterized protein
Sobic.002G085400	similar to Putative uncharacterized protein
Sobic.002G126000	similar to Putative uncharacterized protein
Sobic.002G129200	similar to Putative uncharacterized protein
Sobic.002G156100	similar to Putative uncharacterized protein
Sobic.002G170300	similar to Putative uncharacterized protein
Sobic.002G180400	similar to Putative uncharacterized protein
Sobic.002G185900	similar to Putative uncharacterized protein
Sobic.002G198000	similar to Putative uncharacterized protein
Sobic.002G198600	similar to Putative uncharacterized protein
Sobic.002G199000	similar to Putative uncharacterized protein
Sobic.002G209600	similar to Putative uncharacterized protein
Sobic.002G214800	similar to Putative uncharacterized protein
Sobic.002G222700	similar to Putative uncharacterized protein
Sobic.002G235300	similar to Putative uncharacterized protein
Sobic.002G239601	similar to Putative uncharacterized protein
Sobic.002G242600	similar to Putative uncharacterized protein
Sobic.002G271700	similar to Putative uncharacterized protein
Sobic.002G272400	similar to Putative uncharacterized protein
Sobic.002G277700	similar to Putative uncharacterized protein
Sobic.002G278300	similar to Putative uncharacterized protein
Sobic.002G279700	similar to Putative uncharacterized protein
Sobic.002G280500	similar to Putative uncharacterized protein
Sobic.002G285300	similar to Putative uncharacterized protein
Sobic.002G287400	similar to Putative uncharacterized protein
Sobic.002G306700	similar to Putative uncharacterized protein
Sobic.002G322900	similar to Putative uncharacterized protein
Sobic.002G335300	similar to Putative uncharacterized protein
Sobic.002G343700	similar to Putative uncharacterized protein
Sobic.002G347400	similar to Putative uncharacterized protein
Sobic.002G353300	similar to Putative uncharacterized protein
Sobic.002G356900	similar to Putative uncharacterized protein
Sobic.002G366300	similar to Putative uncharacterized protein
Sobic.002G366600	similar to Putative uncharacterized protein
Sobic.002G379700	similar to Putative uncharacterized protein
Sobic.002G385700	similar to Putative uncharacterized protein
Sobic.002G396600	similar to Putative uncharacterized protein
Sobic.002G399100	similar to Putative uncharacterized protein
Sobic.002G413300	similar to Putative uncharacterized protein
Sobic.002G414400	similar to Putative uncharacterized protein
Sobic.002G424900	similar to Putative uncharacterized protein
Sobic.003G011900	similar to Putative uncharacterized protein
Sobic.003G013100	similar to Putative uncharacterized protein
Sobic.003G015900	similar to Putative uncharacterized protein
Sobic.003G030000	similar to Putative uncharacterized protein
Sobic.003G037700	similar to Putative uncharacterized protein
Sobic.003G041300	similar to Putative uncharacterized protein
Sobic.003G045300	similar to Putative uncharacterized protein
Sobic.003G048200	similar to Putative uncharacterized protein
Sobic.003G060400	similar to Putative uncharacterized protein
Sobic.003G068300	similar to Putative uncharacterized protein
Sobic.003G068800	similar to Putative uncharacterized protein
Sobic.003G070025	similar to Putative uncharacterized protein
Sobic.003G070900	similar to Putative uncharacterized protein
Sobic.003G085000	similar to Putative uncharacterized protein
Sobic.003G094350	similar to Putative uncharacterized protein
Sobic.003G100200	similar to Putative uncharacterized protein
Sobic.003G103000	similar to Putative uncharacterized protein
Sobic.003G112700	similar to Putative uncharacterized protein
Sobic.003G114200	similar to Putative uncharacterized protein
Sobic.003G125400	similar to Putative uncharacterized protein
Sobic.003G132300	similar to Putative uncharacterized protein
Sobic.003G152800	similar to Putative uncharacterized protein
Sobic.003G153600	similar to Putative uncharacterized protein
Sobic.003G170300	similar to Putative uncharacterized protein
Sobic.003G239300	similar to Putative uncharacterized protein
Sobic.003G239600	similar to Putative uncharacterized protein
Sobic.003G243300	similar to Putative uncharacterized protein
Sobic.003G252100	similar to Putative uncharacterized protein
Sobic.003G255100	similar to Putative uncharacterized protein
Sobic.003G295800	similar to Putative uncharacterized protein
Sobic.003G298300	similar to Putative uncharacterized protein
Sobic.003G301300	similar to Putative uncharacterized protein
Sobic.003G317100	similar to Putative uncharacterized protein
Sobic.003G318300	similar to Putative uncharacterized protein
Sobic.003G320300	similar to Putative uncharacterized protein
Sobic.003G345300	similar to Putative uncharacterized protein
Sobic.003G349100	similar to Putative uncharacterized protein
Sobic.003G349400	similar to Putative uncharacterized protein
Sobic.003G352500	similar to Putative uncharacterized protein
Sobic.003G358000	similar to Putative uncharacterized protein
Sobic.003G362200	similar to Putative uncharacterized protein
Sobic.003G364600	similar to Putative uncharacterized protein
Sobic.003G365200	similar to Putative uncharacterized protein
Sobic.003G368800	similar to Putative uncharacterized protein
Sobic.003G373300	similar to Putative uncharacterized protein
Sobic.003G383800	similar to Putative uncharacterized protein
Sobic.003G393700	similar to Putative uncharacterized protein
Sobic.003G393800	similar to Putative uncharacterized protein
Sobic.003G397000	similar to Putative uncharacterized protein
Sobic.003G404400	similar to Putative uncharacterized protein
Sobic.003G409800	similar to Putative uncharacterized protein
Sobic.003G416600	similar to Putative uncharacterized protein
Sobic.003G418200	similar to Putative uncharacterized protein
Sobic.003G421400	similar to Putative uncharacterized protein
Sobic.003G428000	similar to Putative uncharacterized protein
Sobic.003G428200	similar to Putative uncharacterized protein
Sobic.003G433900	similar to Putative uncharacterized protein
Sobic.003G436600	similar to Putative uncharacterized protein
Sobic.003G439000	similar to Putative uncharacterized protein
Sobic.004G006800	similar to Putative uncharacterized protein
Sobic.004G018100	similar to Putative uncharacterized protein
Sobic.004G020300	similar to Putative uncharacterized protein
Sobic.004G023200	similar to Putative uncharacterized protein
Sobic.004G024600	similar to Putative uncharacterized protein
Sobic.004G028000	similar to Putative uncharacterized protein
Sobic.004G028300	similar to Putative uncharacterized protein
Sobic.004G033900	similar to Putative uncharacterized protein
Sobic.004G035000	similar to Putative uncharacterized protein
Sobic.004G035100	similar to Putative uncharacterized protein
Sobic.004G035200	similar to Putative uncharacterized protein
Sobic.004G044200	similar to Putative uncharacterized protein
Sobic.004G051700	similar to Putative uncharacterized protein
Sobic.004G065300	similar to Putative uncharacterized protein
Sobic.004G069000	similar to Putative uncharacterized protein
Sobic.004G079800	similar to Putative uncharacterized protein
Sobic.004G080200	similar to Putative uncharacterized protein
Sobic.004G087100	similar to Putative uncharacterized protein
Sobic.004G093700	similar to Putative uncharacterized protein
Sobic.004G115350	similar to Putative uncharacterized protein
Sobic.004G136600	similar to Putative uncharacterized protein
Sobic.004G142700	similar to Putative uncharacterized protein
Sobic.004G152100	similar to Putative uncharacterized protein
Sobic.004G165600	similar to Putative uncharacterized protein
Sobic.004G167400	similar to Putative uncharacterized protein
Sobic.004G174100	similar to Putative uncharacterized protein
Sobic.004G176700	similar to Putative uncharacterized protein
Sobic.004G183200	similar to Putative uncharacterized protein
Sobic.004G210500	similar to Putative uncharacterized protein
Sobic.004G211600	similar to Putative uncharacterized protein
Sobic.004G213300	similar to Putative uncharacterized protein
Sobic.004G219000	similar to Putative uncharacterized protein
Sobic.004G233500	similar to Putative uncharacterized protein
Sobic.004G237500	similar to Putative uncharacterized protein
Sobic.004G238200	similar to Putative uncharacterized protein
Sobic.004G240500	similar to Putative uncharacterized protein
Sobic.004G249800	similar to Putative uncharacterized protein
Sobic.004G266400	similar to Putative uncharacterized protein
Sobic.004G290800	similar to Putative uncharacterized protein
Sobic.004G301000	similar to Putative uncharacterized protein
Sobic.004G309500	similar to Putative uncharacterized protein
Sobic.004G312300	similar to Putative uncharacterized protein
Sobic.004G319600	similar to Putative uncharacterized protein
Sobic.004G327700	similar to Putative uncharacterized protein
Sobic.004G343000	similar to Putative uncharacterized protein
Sobic.004G357500	similar to Putative uncharacterized protein
Sobic.005G005500	similar to Putative uncharacterized protein
Sobic.005G039600	similar to Putative uncharacterized protein
Sobic.005G063300	similar to Putative uncharacterized protein
Sobic.005G143900	similar to Putative uncharacterized protein
Sobic.005G197300	similar to Putative uncharacterized protein
Sobic.006G010900	similar to Putative uncharacterized protein
Sobic.006G049900	similar to Putative uncharacterized protein
Sobic.006G069300	similar to Putative uncharacterized protein
Sobic.006G105800	similar to Putative uncharacterized protein
Sobic.006G161500	similar to Putative uncharacterized protein
Sobic.006G200700	similar to Putative uncharacterized protein
Sobic.006G248200	similar to Putative uncharacterized protein
Sobic.006G261400	similar to Putative uncharacterized protein
Sobic.007G009200	similar to Putative uncharacterized protein
Sobic.007G029300	similar to Putative uncharacterized protein
Sobic.007G030800	similar to Putative uncharacterized protein
Sobic.007G043500	similar to Putative uncharacterized protein
Sobic.007G078800	similar to Putative uncharacterized protein
Sobic.007G106300	similar to Putative uncharacterized protein
Sobic.007G116600	similar to Putative uncharacterized protein
Sobic.007G122200	similar to Putative uncharacterized protein
Sobic.007G126900	similar to Putative uncharacterized protein
Sobic.007G142900	similar to Putative uncharacterized protein
Sobic.007G144900	similar to Putative uncharacterized protein
Sobic.007G151800	similar to Putative uncharacterized protein
Sobic.007G169100	similar to Putative uncharacterized protein
Sobic.007G172100	similar to Putative uncharacterized protein
Sobic.007G172300	similar to Putative uncharacterized protein
Sobic.007G173800	similar to Putative uncharacterized protein
Sobic.007G178500	similar to Putative uncharacterized protein
Sobic.007G181900	similar to Putative uncharacterized protein
Sobic.007G205500	similar to Putative uncharacterized protein
Sobic.007G206100	similar to Putative uncharacterized protein
Sobic.007G212500	similar to Putative uncharacterized protein
Sobic.008G006100	similar to Putative uncharacterized protein
Sobic.008G019300	similar to Putative uncharacterized protein
Sobic.008G066100	similar to Putative uncharacterized protein
Sobic.008G083700	similar to Putative uncharacterized protein
Sobic.008G106000	similar to Putative uncharacterized protein
Sobic.008G151366	similar to Putative uncharacterized protein
Sobic.009G024100	similar to Putative uncharacterized protein
Sobic.009G031000	similar to Putative uncharacterized protein
Sobic.009G037000	similar to Putative uncharacterized protein
Sobic.009G037800	similar to Putative uncharacterized protein
Sobic.009G045700	similar to Putative uncharacterized protein
Sobic.009G063100	similar to Putative uncharacterized protein
Sobic.009G070800	similar to Putative uncharacterized protein
Sobic.009G085200	similar to Putative uncharacterized protein
Sobic.009G113700	similar to Putative uncharacterized protein
Sobic.009G121900	similar to Putative uncharacterized protein
Sobic.009G122000	similar to Putative uncharacterized protein
Sobic.009G125400	similar to Putative uncharacterized protein
Sobic.009G127400	similar to Putative uncharacterized protein
Sobic.009G132000	similar to Putative uncharacterized protein
Sobic.009G133700	similar to Putative uncharacterized protein
Sobic.009G136900	similar to Putative uncharacterized protein
Sobic.009G146400	similar to Putative uncharacterized protein
Sobic.009G158900	similar to Putative uncharacterized protein
Sobic.009G159100	similar to Putative uncharacterized protein
Sobic.009G160500	similar to Putative uncharacterized protein
Sobic.009G170200	similar to Putative uncharacterized protein
Sobic.009G176000	similar to Putative uncharacterized protein
Sobic.009G177800	similar to Putative uncharacterized protein
Sobic.009G187100	similar to Putative uncharacterized protein
Sobic.009G191100	similar to Putative uncharacterized protein
Sobic.009G199800	similar to Putative uncharacterized protein
Sobic.009G206000	similar to Putative uncharacterized protein
Sobic.009G221900	similar to Putative uncharacterized protein
Sobic.009G231700	similar to Putative uncharacterized protein
Sobic.009G233800	similar to Putative uncharacterized protein
Sobic.009G234200	similar to Putative uncharacterized protein
Sobic.009G236100	similar to Putative uncharacterized protein
Sobic.009G239900	similar to Putative uncharacterized protein
Sobic.009G254200	similar to Putative uncharacterized protein
Sobic.010G001400	similar to Putative uncharacterized protein
Sobic.010G005401	similar to Putative uncharacterized protein
Sobic.010G010900	similar to Putative uncharacterized protein
Sobic.010G027500	similar to Putative uncharacterized protein
Sobic.010G032600	similar to Putative uncharacterized protein
Sobic.010G035400	similar to Putative uncharacterized protein
Sobic.010G055100	similar to Putative uncharacterized protein
Sobic.010G060300	similar to Putative uncharacterized protein
Sobic.010G068700	similar to Putative uncharacterized protein
Sobic.010G070600	similar to Putative uncharacterized protein
Sobic.010G074100	similar to Putative uncharacterized protein
Sobic.010G074600	similar to Putative uncharacterized protein
Sobic.010G094900	similar to Putative uncharacterized protein
Sobic.010G095200	similar to Putative uncharacterized protein
Sobic.010G099600	similar to Putative uncharacterized protein
Sobic.010G109500	similar to Putative uncharacterized protein
Sobic.010G111900	similar to Putative uncharacterized protein
Sobic.010G115300	similar to Putative uncharacterized protein
Sobic.010G175100	similar to Putative uncharacterized protein
Sobic.010G183400	similar to Putative uncharacterized protein
Sobic.010G188600	similar to Putative uncharacterized protein
Sobic.010G215500	similar to Putative uncharacterized protein
Sobic.010G233800	similar to Putative uncharacterized protein
Sobic.010G237900	similar to Putative uncharacterized protein
Sobic.010G249600	similar to Putative uncharacterized protein
Sobic.010G255600	similar to Putative uncharacterized protein
Sobic.010G257400	similar to Putative uncharacterized protein
Sobic.009G123300	similar to Putative UDP-sulfoquinovose synthase
Sobic.003G005100	similar to Putative ubiquitin ligase SINAT5
Sobic.001G056601	similar to Putative tryptophan synthase alpha
Sobic.004G026700	similar to Putative transcription factor HBP-1a
Sobic.002G300600	similar to Putative thioredoxin-like protein CDSP32
Sobic.002G118200	similar to Putative tetratricopeptide repeat(TPR)-containing protein
Sobic.002G000600	similar to Putative sulfolipid synthase
Sobic.004G319000	similar to Putative subtilisin-like proteinase
Sobic.004G040100	similar to Putative stress resistance-related protein
Sobic.002G072300	similar to Putative stationary phase survival protein SurE
Sobic.003G088500	similar to Putative spore coat protein
Sobic.005G032800	similar to Putative splicing factor
Sobic.008G040100	similar to Putative splicing factor
Sobic.004G119500	similar to Putative signal peptidase I
Sobic.003G420900	similar to Putative S-formylglutathione hydrolase
Sobic.002G175500	similar to Putative serine carboxypeptidase
Sobic.009G027200	similar to Putative senescence-associated protein
Sobic.002G056900	similar to Putative seed specific protein
Sobic.010G219700	similar to Putative ructose 1,6-bisphosphatase
Sobic.003G052800	similar to Putative RST1
Sobic.007G031100	similar to Putative RNA polymerase II complex component SRB7
Sobic.004G241200	similar to Putative RING finger 1
Sobic.001G191000	similar to Putative ribosomal protein S5
Sobic.001G240000	similar to Putative ribosomal protein L28
Sobic.003G378900	similar to Putative receptor protein kinase PERK1
Sobic.004G343700	similar to Putative receptor protein kinase PERK1
Sobic.002G228500	similar to Putative PrMC3
Sobic.003G190000	similar to Putative PPR protein
Sobic.002G001800	similar to Putative potassium transporter
Sobic.007G136800	similar to Putative polypyrimidine tract-binding protein homolog
Sobic.003G232700	similar to Putative polygalacturonase
Sobic.001G017000	similar to Putative plastid ribosomal protein S6
Sobic.004G127800	similar to Putative PKG-Ib
Sobic.001G448300	similar to Putative phytosulfokine peptide precursor
Sobic.003G147000	similar to Putative phospholipase D-like protein
Sobic.009G112500	similar to Putative phospholipase
Sobic.001G011400	similar to Putative phosphatidylinositol/phosphatidylcholine transfer protein
Sobic.004G353100	similar to Putative phosphate/phosphoenolpyruvate translocator
Sobic.003G050300	similar to Putative peroxidase
Sobic.002G341500	similar to Putative peptidyl-prolycis-trans isomerase protein
Sobic.007G069400	similar to Putative pentatricopeptide (PPR) repeat-containing protein
Sobic.003G150600	similar to Putative pectinacetylesterase
Sobic.004G269400	similar to Putative pectin acetylesterase
Sobic.004G191200	similar to Putative Oxygen-evolving enhancer protein 3-2, chloroplast
Sobic.007G043200	similar to Putative O-methyltransferase
Sobic.010G278300	similar to Putative oligopeptidase B
Sobic.006G093200	similar to Putative nucleic acid binding protein
Sobic.001G078900	similar to Putative Myb-like DNA-binding protein
Sobic.002G077000	similar to Putative mRNA binding protein
Sobic.009G107400	similar to Putative mitochondrial carrier protein
Sobic.001G273000	similar to Putative membrane protein
Sobic.001G446800	similar to Putative membrane protein
Sobic.004G298200	similar to Putative membrane protein
Sobic.010G022100	similar to Putative magnesium-protoporphyrin IX methyltransferase
Sobic.001G022500	similar to Putative lysyl-tRNA synthetase
Sobic.003G197400	similar to Putative lycopene epsilon-cyclase
Sobic.004G170600	similar to Putative lipase
Sobic.010G044500	similar to Putative lipase
Sobic.004G308700	similar to Putative light-harvesting chlorophyll-a/b protein of photosystem I
Sobic.004G060900	similar to Putative leucine-rich repeat transmembrane protein kinase
Sobic.002G215100	similar to Putative leucine zipper-containing protein
Sobic.002G231200	similar to Putative leaf protein
Sobic.002G359700	similar to Putative lateral organ boundaries (LOB) domain protein 37
Sobic.007G179400	similar to Putative kinesin heavy chain
Sobic.001G025400	similar to Putative isomerase
Sobic.004G055500	similar to Putative inositol-1-monophosphatase
Sobic.009G178300	similar to 'putative inositol-1, 4, 5-trisphosphate 5-phosphatase'
Sobic.002G093500	similar to Putative IAA amidohydrolase
Sobic.004G328700	similar to Putative hydroxycinnamoyl CoA quinate transferase
Sobic.001G536901	similar to Putative heme binding protein cemA
Sobic.004G244400	similar to Putative helicase
Sobic.010G230600	similar to Putative heat-shock protein
Sobic.004G336000	similar to Putative heat shock protein dnaJ
Sobic.001G065600	similar to Putative glycolate oxidase (Os07g0152900 protein) (Putative (S)-2- hydroxy-acid oxidase)
Sobic.008G117800	similar to Putative glutaredoxin-C14 precursor
Sobic.004G013300	similar to Putative glutamate receptor
Sobic.002G130200	similar to Putative glucosyltransferase
Sobic.003G434700	similar to Putative glucose inhibited division protein A
Sobic.007G033200	similar to Putative fringe-related protein
Sobic.002G237600	similar to Putative fatty acyl-CoA reductase
Sobic.002G395300	similar to Putative esterase
Sobic.001G065300	similar to Putative DNA-binding protein
Sobic.001G203600	similar to Putative DNA-binding protein
Sobic.003G301400	similar to Putative DNA polymerase
Sobic.002G363700	similar to Putative DNA helicase
Sobic.007G190200	similar to Putative diphosphonucleotide phosphatase
Sobic.002G175400	similar to Putative delta-6-desaturase
Sobic.009G042200	similar to Putative DegP2 protease
Sobic.002G181000	similar to Putative CRS1
Sobic.010G162500	similar to Putative CPRD2
Sobic.003G310100	similar to Putative cobalt transport ATP-binding protein cbiO
Sobic.006G048000	similar to Putative cis-zeatin O-glucosyltransferase
Sobic.006G263800	similar to Putative CfxY protein
Sobic.003G394100	similar to Putative ceramide glucosyltransferase
Sobic.004G224700	similar to Putative carboxypeptidase D
Sobic.003G193700	similar to Putative carbamoyl phosphate synthase large subunit
Sobic.003G225200	similar to Putative calcium-dependent protein kinase
Sobic.009G114000	similar to Putative beta-glucosidase
Sobic.007G226500	similar to Putative Avr9/Cf-9 rapidly elicited protein
Sobic.001G205500	similar to Putative ATP/GTP binding protein
Sobic.004G068100	similar to Putative ankyrin repeat-containing protein
Sobic.010G002000	similar to Putative aminoacyl-t-RNA synthetase
Sobic.004G218900	similar to Putative alcohol oxidase
Sobic.001G085600	similar to Putative ABC-transporter-like protein
Sobic.003G017100	similar to Putative ABC transporter Nda
Sobic.001G098700	similar to Putative ABA-responsive protein
Sobic.002G407000	similar to Putative 4-alpha-glucanotransferase
Sobic.003G137100	similar to Protoporphyrinogen IX oxidase
Sobic.001G206200	similar to Protochlorophyllide reductase B, chloroplast precursor
Sobic.008G176300	similar to Protein YABBY 6
Sobic.002G338100	similar to Protein THYLAKOID FORMATION1, chloroplast precursor
Sobic.002G004800	similar to Protein phosphatase regulatory subunit-like protein
Sobic.005G007900	similar to Protein phosphatase 2c, putative, expressed
Sobic.003G222400	similar to Protein phosphatase 2C
Sobic.010G185400	similar to Protein phosphatase 2A A subunit
Sobic.001G382700	similar to Protein kinase domain containing protein, expressed
Sobic.001G406000	similar to Protein kinase domain containing protein, expressed
Sobic.008G032000	similar to Protein kinase
Sobic.002G251400	similar to Protein Iojap
Sobic.001G478000	similar to Protein CutA, chloroplast, putative, expressed
Sobic.008G172700	similar to Protease Do-like 5, chloroplast, putative, expressed
Sobic.001G248300	similar to Prolyl oligopeptidase family protein, expressed
Sobic.007G225600	similar to Proline-rich protein family-like
Sobic.003G395900	similar to Proline transport protein-like
Sobic.001G304700	similar to Proline dehydrogenase family protein, expressed
Sobic.007G225800	similar to Proliferating-cell nucleolar antigen-like protein
Sobic.003G290500	similar to Profilin-3
Sobic.007G168300	similar to Probable UDP-N-acetylglucosamine--peptide N- acetylglucosaminyltransferase SPINDLY
Sobic.002G005600	similar to Probable pyridoxal biosynthesis protein PDX1.1
Sobic.003G344800	similar to Probable phytol kinase 2, chloroplast precursor
Sobic.001G166600	similar to Probable N-acetyl-gamma-glutamyl-phosphate reductase, chloroplast precursor
Sobic.004G175500	similar to Probable L-ascorbate peroxidase 8, chloroplast precursor
Sobic.007G177000	similar to Probable L-ascorbate peroxidase 4
Sobic.008G014100	similar to Probable calcium-transporting ATPase 4, plasma membrane-type (EC 3.6.3.8) (Ca(2+)-ATPase isoform 4)
Sobic.002G368000	similar to Probable 6-phosphogluconolactonase 2
Sobic.009G135500	similar to Probable 1-deoxy-D-xylulose-5-phosphate synthase, chloroplast precursor
Sobic.003G150800	similar to Preprotein translocase subunit secA, chloroplast precursor
Sobic.001G410000	similar to Prephenate dehydratase family protein, expressed
Sobic.001G461400	similar to Pre-mRNA processing protein prp39, putative, expressed
Sobic.004G246800	similar to PPR-repeat protein-like
Sobic.005G110400	similar to PPR986-12, putative, expressed
Sobic.002G013700	similar to PPR2
Sobic.008G173800	similar to Potassium transporter, putative, expressed
Sobic.001G382100	similar to Possible Photosystem II reaction center Psb27 protein, putative, expressed
Sobic.007G068700	similar to Polyphenol oxidase
Sobic.002G203800	similar to Pleiotropic drug resistance protein 3
Sobic.010G000500	similar to Plastocyanin, chloroplast precursor
Sobic.008G112300	similar to Plastidic 2-oxoglutarate/malate transporter
Sobic.001G527100	similar to Plastid ribosomal protein L11
Sobic.010G277600	similar to Plastid high chlorophyll fluorescence 136 precursor
Sobic.003G237400	similar to Plastid ATP/ADP transporter
Sobic.008G180800	similar to Phytoene synthase 2
Sobic.006G232600	similar to Phytoene dehydrogenase, chloroplast/chromoplast precursor
Sobic.003G419900	similar to Photosystem II reaction center PSB28 protein, chloroplast precursor
Sobic.003G168800	similar to Photosystem II reaction center protein H
Sobic.003G172300	similar to Photosystem II P680 chlorophyll A apoprotein
Sobic.005G194900	similar to Phosphoserine phosphatase, putative, expressed
Sobic.004G272100	similar to Phosphoribulokinase, chloroplast precursor
Sobic.008G067100	similar to Phosphomethylpyrimidine kinase/thiamin-phosphate pyrophosphorylase
Sobic.002G098900	similar to Phospholipase D
Sobic.009G183700	similar to Phosphoglycerate kinase, chloroplast precursor
Sobic.001G236800	similar to Phosphoglycerate kinase
Sobic.004G120100	similar to Phosphoglucan, water dikinase, chloroplast precursor
Sobic.004G130300	similar to Phosphatidylinositol 3-and 4-kinase-like
Sobic.002G262500	similar to Phosphatidylethanolamine-binding protein, putative
Sobic.003G287900	similar to Phenylalanyl-tRNA synthetase class IIc family protein, putative, expressed
Sobic.004G293700	similar to Peroxisomal protein PEX19-like
Sobic.001G531500	similar to Peroxisomal membrane protein PEX11-1, putative, expressed
Sobic.010G266800	similar to Permease-like
Sobic.003G265500	similar to Peptidyl-tRNA hydrolase, mitochondrial precursor
Sobic.001G120000	similar to Peptidyl-prolyl cis-trans isomerase
Sobic.001G536800	similar to Peptidyl-prolyl cis-trans isomerase
Sobic.003G099400	similar to Peptidyl-prolyl cis-trans isomerase
Sobic.004G306700	similar to Peptidyl-prolyl cis-trans isomerase
Sobic.009G001500	similar to Peptidyl-prolyl cis-trans isomerase
Sobic.001G443900	similar to Peptide transporter PTR2, putative, expressed
Sobic.001G295300	similar to Peptide methionine sulfoxide reductase, putative, expressed
Sobic.005G204200	similar to Peptide chain release factor 1, putative, expressed
Sobic.001G186200	similar to Pentatricopeptide, putative, expressed
Sobic.001G333000	similar to Pentatricopeptide, putative, expressed
Sobic.001G410700	similar to Pentatricopeptide, putative, expressed
Sobic.001G495400	similar to Pentatricopeptide, putative, expressed
Sobic.006G273400	similar to Pentatricopeptide repeat protein
Sobic.002G406400	similar to Pentatricopeptide (PPR)repeat-containing protein-like
Sobic.002G330400	similar to Pentatricopeptide (PPR) repeat-containing protein-like protein
Sobic.004G164100	similar to Pentatricopeptide (PPR) repeat-containing protein-like
Sobic.004G269600	similar to Pentatricopeptide (PPR) repeat-containing protein-like
Sobic.001G252300	similar to Pectinesterase family protein, expressed
Sobic.001G296400	similar to Palmitoyl protein thioesterase containing protein, expressed
Sobic.001G543700	similar to Palmitoyl protein thioesterase containing protein, expressed
Sobic.003G395400	similar to P0497A05.15 protein
Sobic.003G055500	similar to P0028E10.8 protein
Sobic.001G527000	similar to Oxygen evolving complex protein-like
Sobic.001G167900	similar to Oxidoreductase, aldo/keto reductase family protein, expressed
Sobic.001G168250	similar to Oxidoreductase, aldo/keto reductase family protein, expressed
Sobic.004G347800	similar to OTU-like cysteine protease-like
Sobic.001G426300	similar to OTU-like cysteine protease family protein, expressed
Sobic.006G063500	similar to OSJNBb0118P14.4 protein
Sobic.006G138600	similar to OSJNBb0116K07.1 protein
Sobic.001G132100	similar to OSJNBb0108J11.2 protein
Sobic.002G267900	similar to OSJNBb0089B03.1 protein
Sobic.006G012900	similar to OSJNBb0080H08.21 protein
Sobic.006G142600	similar to OSJNBb0065L13.3 protein
Sobic.006G241600	similar to OSJNBb0059K02.4 protein
Sobic.006G110900	similar to OSJNBb0048E02.11 protein
Sobic.006G056700	similar to OSJNBb0039F02.3 protein
Sobic.006G166000	similar to OSJNBb0038F03.9 protein
Sobic.006G165900	similar to OSJNBb0038F03.8 protein
Sobic.006G233700	similar to OSJNBb0034I13.15 protein
Sobic.006G269800	similar to OSJNBb0017I01.15 protein
Sobic.006G161100	similar to OSJNBa0091D06.3 protein
Sobic.006G162200	similar to OSJNBa0091D06.25 protein
Sobic.006G196000	similar to OSJNBa0086O06.7 protein
Sobic.006G167400	similar to OSJNBa0079A21.13 protein
Sobic.006G046600	similar to OSJNBa0072D21.15 protein
Sobic.006G080000	similar to OSJNBa0042L16.6 protein
Sobic.006G058400	similar to OSJNBa0039C07.7 protein
Sobic.006G035600	similar to OSJNBa0038P21.12 protein
Sobic.006G136200	similar to OSJNBa0029H02.9 protein
Sobic.006G112600	similar to OSJNBa0016O02.9 protein
Sobic.006G111600	similar to OSJNBa0016O02.1 protein
Sobic.006G085300	similar to OSJNBa0006B20.1 protein
Sobic.006G181600	similar to OSJNBa0005N02.4 protein
Sobic.006G026200	similar to OSIGBa0160I04.2 protein
Sobic.006G160100	similar to OSIGBa0159I10.9 protein
Sobic.006G160400	similar to OSIGBa0159I10.12 protein
Sobic.004G341700	similar to OSIGBa0157K09-H0214G12.8 protein
Sobic.006G061100	similar to OSIGBa0155K12.5 protein
Sobic.006G151200	similar to OSIGBa0153E02-OSIGBa0093I20.5 protein
Sobic.006G153000	similar to OSIGBa0153E02-OSIGBa0093I20.17 protein
Sobic.006G097200	similar to OSIGBa0152K17.12 protein
Sobic.006G197600	similar to OSIGBa0142I02-OSIGBa0101B20.2 protein
Sobic.006G146300	similar to OSIGBa0140J09.2 protein
Sobic.003G095000	similar to OSIGBa0138E08-OSIGBa0161L23.3 protein
Sobic.006G123700	similar to OSIGBa0138E08-OSIGBa0161L23.1 protein
Sobic.003G199200	similar to OSIGBa0137O04.7 protein
Sobic.006G017800	similar to OSIGBa0136O08-OSIGBa0153H12.2 protein
Sobic.006G248400	similar to OSIGBa0132E09-OSIGBa0108L24.1 protein
Sobic.006G012300	similar to OSIGBa0131J24.2 protein
Sobic.006G012200	similar to OSIGBa0131J24.1 protein
Sobic.006G130300	similar to OSIGBa0130B08.3 protein
Sobic.006G130501	similar to OSIGBa0130B08.10 protein
Sobic.006G213700	similar to OSIGBa0126B18.1 protein
Sobic.006G002000	similar to OSIGBa0123D13.3 protein
Sobic.004G202100	similar to OSIGBa0116M22.11 protein
Sobic.006G207700	similar to OSIGBa0113I13.7 protein
Sobic.006G168400	similar to OSIGBa0106P14.2 protein
Sobic.006G118000	similar to OSIGBa0106G07.5 protein
Sobic.006G167200	similar to OSIGBa0101C23.10 protein
Sobic.006G044400	similar to OSIGBa0097I24.1 protein
Sobic.006G052100	similar to OSIGBa0096P03.3 protein
Sobic.006G074500	similar to OSIGBa0092M08.4 protein
Sobic.006G047300	similar to OSIGBa0092E09.3 protein
Sobic.008G181400	similar to Os12g0628400 protein
Sobic.008G150700	similar to Os12g0594200 protein
Sobic.008G111400	similar to Os12g0514100 protein
Sobic.005G150800	similar to Os12g0484700 protein
Sobic.007G180100	similar to Os12g0443700 protein
Sobic.008G073100	similar to Os12g0209000 protein
Sobic.008G073200	similar to Os12g0208900 protein
Sobic.005G060100	similar to Os12g0174100 protein
Sobic.005G231100	similar to Os11g0706100 protein
Sobic.005G213200	similar to Os11g0678000 protein
Sobic.009G140400	similar to Os11g0661000 protein
Sobic.005G143500	similar to Os11g0544800 protein
Sobic.010G106700	similar to Os11g0265800 protein
Sobic.005G086700	similar to Os11g0243300 protein
Sobic.003G030400	similar to Os11g0237700 protein
Sobic.005G063000	similar to Os11g0181700 protein
Sobic.010G012500	similar to Os11g0161200 protein
Sobic.001G304500	similar to Os10g0551200 protein
Sobic.001G198100	similar to Os10g0509200 protein
Sobic.001G233700	similar to Os10g0446200 protein
Sobic.001G254600	similar to Os10g0403700 protein
Sobic.002G293600	similar to Os09g0556500 protein
Sobic.002G293300	similar to Os09g0556200 protein
Sobic.002G259200	similar to Os09g0508200 protein
Sobic.003G347400	similar to Os09g0499400 protein
Sobic.002G404800	similar to Os09g0497000 protein
Sobic.010G242100	similar to Os09g0380300 protein
Sobic.002G177100	similar to Os09g0346600 protein
Sobic.002G141100	similar to Os09g0132200 protein
Sobic.007G189100	similar to Os08g0537600 protein
Sobic.007G225500	similar to Os08g0484800 protein
Sobic.007G050500	similar to Os08g0160300 protein
Sobic.002G407400	similar to Os07g0663600 protein
Sobic.002G407500	similar to Os07g0663600 protein
Sobic.002G383400	similar to Os07g0626800 protein
Sobic.004G179500	similar to Os07g0600300 protein
Sobic.002G363400	similar to Os07g0597200 protein
Sobic.002G330100	similar to Os07g0545500 protein
Sobic.002G320700	similar to Os07g0520800 protein
Sobic.002G320800	similar to Os07g0520600 protein
Sobic.002G298700	similar to Os07g0470400 protein
Sobic.002G297900	similar to Os07g0467200 protein
Sobic.002G105800	similar to Os07g0275300 protein
Sobic.002G074000	similar to Os07g0207100 protein
Sobic.002G055100	similar to Os07g0181800 protein
Sobic.002G043600	similar to Os07g0165000 protein
Sobic.002G035600	similar to Os07g0152200 protein
Sobic.010G279100	similar to Os06g0731700 protein
Sobic.010G246200	similar to Os06g0695800 protein
Sobic.010G214100	similar to Os06g0655100 protein
Sobic.010G171100	similar to Os06g0566100 protein
Sobic.010G149500	similar to Os06g0507400 protein
Sobic.010G143500	similar to Os06g0498400 protein
Sobic.010G108500	similar to Os06g0264200 protein
Sobic.010G100300	similar to Os06g0242000 protein
Sobic.010G058900	similar to Os06g0175400 protein
Sobic.010G052300	similar to Os06g0166000 protein
Sobic.010G050800	similar to Os06g0163200 protein
Sobic.010G040200	similar to Os06g0150600 protein
Sobic.010G035200	similar to Os06g0145800 protein
Sobic.010G032900	similar to Os06g0142900 protein
Sobic.009G251300	similar to Os05g0587500 protein
Sobic.009G217400	similar to Os05g0545200 protein
Sobic.009G210200	similar to Os05g0534100 protein
Sobic.009G192300	similar to Os05g0510300 protein
Sobic.009G176700	similar to Os05g0482600 protein
Sobic.009G164400	similar to Os05g0460800 protein
Sobic.007G002600	similar to Os05g0436900 protein
Sobic.009G151400	similar to Os05g0436900 protein
Sobic.009G140800	similar to Os05g0419200 protein
Sobic.009G138900	similar to Os05g0417200 protein
Sobic.009G129100	similar to Os05g0397700 protein
Sobic.009G122300	similar to Os05g0384600 protein
Sobic.009G118700	similar to Os05g0374200 protein
Sobic.004G317900	similar to Os05g0337400 protein
Sobic.001G326300	similar to Os05g0315100 protein
Sobic.009G091800	similar to Os05g0291700 protein
Sobic.009G084500	similar to Os05g0228400 protein
Sobic.003G052700	similar to Os05g0169300 protein
Sobic.009G046800	similar to Os05g0151400 protein
Sobic.009G045100	similar to Os05g0150000 protein
Sobic.009G007800	similar to Os05g0108000 protein
Sobic.009G001900	similar to Os05g0103500 protein
Sobic.006G127300	similar to Os04g0692600 protein
Sobic.006G254100	similar to Os04g0662700 protein
Sobic.006G233100	similar to Os04g0636800 protein
Sobic.006G176100	similar to Os04g0558700 protein
Sobic.006G128100	similar to Os04g0489100 protein
Sobic.006G063600	similar to Os04g0403300 protein
Sobic.006G048400	similar to Os04g0380200 protein
Sobic.006G049200	similar to Os04g0379700 protein
Sobic.009G068600	similar to Os04g0194400 protein
Sobic.001G531400	similar to Os04g0177400 protein
Sobic.001G058600	similar to Os03g0795000 protein
Sobic.001G061600	similar to Os03g0792400 protein
Sobic.001G122400	similar to Os03g0704000 protein
Sobic.001G138900	similar to Os03g0676100 protein
Sobic.006G180432	similar to Os03g0601100 protein
Sobic.001G351500	similar to Os03g0388900 protein
Sobic.008G007000	similar to Os03g0367800 protein
Sobic.001G405700	similar to Os03g0293100 protein
Sobic.001G447600	similar to Os03g0231800 protein
Sobic.001G455500	similar to Os03g0215900 protein
Sobic.001G471800	similar to Os03g0194300 protein
Sobic.001G489000	similar to Os03g0170500 protein
Sobic.001G492800	similar to Os03g0167400 protein
Sobic.004G311100	similar to Os02g0768600 protein
Sobic.004G264900	similar to Os02g0709200 protein
Sobic.004G296000	similar to Os02g0656200 protein
Sobic.007G127600	similar to Os02g0653400 protein
Sobic.004G300100	similar to Os02g0649400 protein
Sobic.004G178100	similar to Os02g0557700 protein
Sobic.004G178400	similar to Os02g0557300 protein
Sobic.004G175600	similar to Os02g0553500 protein
Sobic.004G174400	similar to Os02g0551900 protein
Sobic.008G150200	similar to Os02g0304800 protein
Sobic.004G125900	similar to Os02g0276900 protein
Sobic.004G087500	similar to Os02g0208100 protein
Sobic.004G044000	similar to Os02g0152900 protein
Sobic.004G034500	similar to Os02g0137200 protein
Sobic.004G025400	similar to Os02g0126900 protein
Sobic.004G016400	similar to Os02g0119800 protein
Sobic.004G002600	similar to Os02g0102300 protein
Sobic.003G445400	similar to Os01g0976000 protein
Sobic.003G440500	similar to Os01g0966200 protein
Sobic.003G435100	similar to Os01g0961000 protein
Sobic.003G416800	similar to Os01g0934400 protein
Sobic.003G404000	similar to Os01g0919900 protein
Sobic.003G392700	similar to Os01g0902700 protein
Sobic.003G387800	similar to Os01g0896500 protein
Sobic.003G383500	similar to Os01g0889800 protein
Sobic.003G347800	similar to Os01g0835800 protein
Sobic.003G344700	similar to Os01g0831900 protein
Sobic.003G317400	similar to Os01g0782200 protein
Sobic.003G310200	similar to Os01g0770700 protein
Sobic.003G305100	similar to Os01g0763300 protein
Sobic.003G294300	similar to Os01g0747700 protein
Sobic.003G277600	similar to Os01g0716800 protein
Sobic.003G272700	similar to Os01g0706700 protein
Sobic.003G271100	similar to Os01g0704200 protein
Sobic.003G256200	similar to Os01g0678600 protein
Sobic.003G254000	similar to Os01g0674700 protein
Sobic.003G237300	similar to Os01g0647000 protein
Sobic.003G234900	similar to Os01g0640800 protein
Sobic.003G214600	similar to Os01g0607400 protein
Sobic.003G209200	similar to Os01g0600200 protein
Sobic.003G206600	similar to Os01g0595100 protein
Sobic.003G160500	similar to Os01g0356500 protein
Sobic.003G122000	similar to Os01g0264800 protein
Sobic.003G120500	similar to Os01g0262500 protein
Sobic.003G007800	similar to Os01g0229800 protein
Sobic.003G019000	similar to Os01g0214400 protein
Sobic.007G201400	similar to Os01g0205200 protein
Sobic.003G025600	similar to Os01g0204000 protein
Sobic.003G085100	similar to Os01g0127400 protein
Sobic.009G198000	similar to O-methyltransferase ZRP4, putative, expressed
Sobic.007G140800	similar to Omega-6 fatty acid desaturase, chloroplast precursor
Sobic.006G126400	similar to OJ000223_09.10 protein
Sobic.006G265300	similar to NUMOD3 motif family protein, expressed
Sobic.002G306900	similar to Nucleoside diphosphate kinase 1
Sobic.008G123600	similar to Nucleoside diphosphate kinase
Sobic.009G259200	similar to Nucleoside diphosphate kinase
Sobic.002G411400	similar to Nucleolar GTP-binding protein 1-like
Sobic.007G049800	similar to Nucleolar GTP-binding protein 1-like
Sobic.002G131700	similar to Nucleic acid-binding protein precursor
Sobic.003G382100	similar to Nucleic acid binding protein
Sobic.001G176200	similar to Nuclear inhibitor of PP1-like
Sobic.001G362100	similar to Nodulation protein, putative, expressed
Sobic.001G397600	similar to Negatively light-regulated protein, putative, expressed
Sobic.002G426700	similar to Negatively light-regulated protein, putative, expressed
Sobic.006G222800	similar to NBS-LRR disease resistance protein homologue
Sobic.003G036200	similar to NADP-dependent malic enzyme
Sobic.001G274600	similar to NADH-dependent oxidoreductase 2, putative, expressed
Sobic.001G282500	similar to NADH:ubiquinone oxidoreductase 17.2 kD subunit family protein, expressed
Sobic.002G396700	similar to NADH dehydrogenase
Sobic.001G201700	similar to NAD-dependent malic enzyme 59 kDa isoform, mitochondrial, putative, expressed
Sobic.009G092900	similar to N2, N2-dimethylguanosine tRNA methyltransferases-like protein
Sobic.002G312700	similar to Myosin heavy chain-like protein
Sobic.002G384300	similar to Myb-related protein-like
Sobic.005G104800	similar to Myb-like protein
Sobic.001G077800	similar to Myb-like DNA-binding domain, SHAQKYF class family protein, expressed
Sobic.003G009100	similar to MpV17 transgene-like
Sobic.005G002900	similar to Monothiol glutaredoxin-S12, chloroplast precursor
Sobic.004G183600	similar to Molybdenum cofactor biosynthesis protein 1 A, putative, expressed
Sobic.009G234300	similar to Mitogen-activated protein kinase 7
Sobic.002G348000	similar to Mitogen activated protein kinase kinase
Sobic.008G001900	similar to Mitochondrial substrate carrier family protein, putative, expressed
Sobic.001G406100	similar to Mitochondrial carrier protein, expressed
Sobic.004G030000	similar to Mitochondrial ATP synthase
Sobic.003G261200	similar to Met-tRNAi formyl transferase-like
Sobic.003G275200	similar to Methyltransferase-like
Sobic.009G003000	similar to Methionine S-methyltransferase
Sobic.002G314400	similar to Methionine aminopeptidase
Sobic.004G307400	similar to Methionine aminopeptidase
Sobic.008G131100	similar to Metallopeptidase family M24 containing protein, expressed
Sobic.010G149200	similar to Metal-dependent membrane protease-like
Sobic.004G356300	similar to Membrane-associated salt-inducible protein-like
Sobic.009G034500	similar to MDR-like ABC transporter
Sobic.006G204400	similar to Maltose excess protein 1-like, chloroplast precursor
Sobic.006G264900	similar to Magnesium-chelatase subunit H family protein, expressed
Sobic.008G051000	similar to Magnesium chelatase subunit I precursor
Sobic.003G435000	similar to Magmas-like protein
Sobic.005G149400	similar to Maf family protein, putative, expressed
Sobic.001G314400	similar to MADS-box transcription factor TaAGL7
Sobic.003G202200	similar to Lysine decarboxylase-like protein
Sobic.004G074000	similar to Lycopene beta-cyclase
Sobic.007G050100	similar to LSD1-type zinc finger protein
Sobic.001G276100	similar to Low affinity nitrate transporter
Sobic.001G276400	similar to Low affinity nitrate transporter
Sobic.004G190100	similar to Loricrin-like protein
Sobic.002G394100	similar to Lipase-like protein
Sobic.002G357600	similar to Lipase (Class 3) family-like protein
Sobic.001G425100	similar to LIM domain-containing protein, putative, expressed
Sobic.002G335000	similar to Light induced protein like
Sobic.008G097000	similar to L-galactose dehydrogenase
Sobic.004G060000	similar to Leucine zipper protein-like
Sobic.005G007800	similar to Leucine Rich Repeat family protein, expressed
Sobic.003G357600	similar to Laccase 1
Sobic.001G030200	similar to KOW motif family protein, expressed
Sobic.001G294900	similar to KH domain-containing protein, putative, expressed
Sobic.005G204100	similar to Kelch motif family protein, expressed
Sobic.001G372600	similar to Isoflavone reductase, putative, expressed
Sobic.002G333100	similar to Integral membrane protein-like
Sobic.001G076900	similar to Integral membrane protein, putative, expressed
Sobic.001G421500	similar to Initiator-binding protein
Sobic.001G036800	similar to Indeterminate spikelet 1
Sobic.008G135200	similar to Importin-beta2
Sobic.006G217000	similar to Imidazoleglycerol-phosphate dehydratase
Sobic.001G371700	similar to Hydroxyproline-rich glycoprotein-like
Sobic.004G114800	similar to Hydroxyproline-rich glycoprotein-like
Sobic.001G485800	similar to Hydrolase, carbon-nitrogen family protein, expressed
Sobic.009G085500	similar to Hydrolase, alpha/beta fold family protein, putative, expressed
Sobic.001G532300	similar to Hydrolase, alpha/beta fold family protein, expressed
Sobic.008G161700	similar to Homocysteine S-methyltransferase 2
Sobic.001G102300	similar to Homeodomain protein JUBEL1
Sobic.001G217200	similar to Homeodomain leucine-zipper protein Hox9
Sobic.003G202800	similar to Holocarboxylase synthetase
Sobic.003G057100	similar to Histone H4
Sobic.006G100600	similar to Histone H3.3
Sobic.003G345900	similar to Histone deacetylase family protein, expressed
Sobic.008G082900	similar to Histidine triad family protein, putative, expressed
Sobic.010G013700	similar to High-affinity nickel-transport protein-like
Sobic.001G543500	similar to Hexose carrier protein HEX6, putative, expressed
Sobic.009G045500	similar to Hemolysin A, putative
Sobic.009G199601	similar to Hemoglobin 2
Sobic.008G163700	similar to Helix-loop-helix DNA-binding domain containing protein, expressed
Sobic.001G093200	similar to Heat shock protein 41
Sobic.001G333500	similar to Heat shock protein
Sobic.004G011300	similar to Heat shock factor protein hsf8-like
Sobic.001G419900	similar to Heat shock cognate 70 kDa protein
Sobic.006G055800	similar to HCF106 protein
Sobic.001G338700	similar to HAP3-like transcriptional-activator
Sobic.006G261500	similar to H0624F09.9 protein
Sobic.006G073700	similar to H0622F05.5 protein
Sobic.010G153600	similar to H0613H07.7 protein
Sobic.006G077400	similar to H0525E10.12 protein
Sobic.006G103100	similar to H0523F07.4 protein
Sobic.006G132000	similar to H0522A01.11 protein
Sobic.006G131600	similar to H0522A01.1 protein
Sobic.006G102500	similar to H0505F09.6 protein
Sobic.004G162500	similar to H0502B11.8 protein
Sobic.006G064800	similar to H0502B11.6 protein
Sobic.006G187800	similar to H0404F02.7 protein
Sobic.006G086900	similar to H0315A08.12 protein
Sobic.006G106400	similar to H0219H12.5 protein
Sobic.006G107600	similar to H0219H12.12 protein
Sobic.006G243000	similar to H0212B02.11 protein
Sobic.009G062000	similar to H0211A12.16 protein
Sobic.006G031400	similar to H0209A05.2 protein
Sobic.006G226900	similar to H0105C05.3 protein
Sobic.009G235100	similar to GTP-binding protein-like
Sobic.001G448600	similar to GTP-binding protein, putative, expressed
Sobic.003G432800	similar to Group II intron splicing factor CRS1-like
Sobic.001G124500	similar to GNS1/SUR4 family
Sobic.001G221400	similar to GMC oxidoreductase family protein, expressed
Sobic.001G384200	similar to Glycosyl transferase family 8 protein, expressed
Sobic.001G404000	similar to Glycosyl hydrolases family 17 protein, expressed
Sobic.003G141100	similar to Glycoprotease family protein, expressed
Sobic.009G144200	similar to Glycogenin-like protein
Sobic.008G062500	similar to Glycine cleavage system H protein, mitochondrial precursor
Sobic.006G105900	similar to Glyceraldehyde-3-phosphate dehydrogenase A, chloroplast precursor
Sobic.010G175800	similar to Glutathione S-transferase GST 19
Sobic.001G202600	similar to Glutamyl-tRNA reductase 1, chloroplast precursor
Sobic.006G234100	similar to Glutamyl-tRNA reductase 1, chloroplast precursor
Sobic.001G451500	similar to Glutamine synthetase root isozyme 1
Sobic.004G247000	similar to Glutamine synthetase
Sobic.004G035500	similar to Glutamate/malate translocator
Sobic.001G059100	similar to Glutamate dehydrogenase
Sobic.001G100000	similar to Glucose-1-phosphate adenylyltransferase
Sobic.007G101500	similar to Glucose-1-phosphate adenylyltransferase
Sobic.001G445700	similar to Glucan endo-1,3-beta-glucosidase 7, putative, expressed
Sobic.001G005300	similar to Gibberellin 20-oxidase
Sobic.003G379500	similar to Gibberellin 20 oxidase 2
Sobic.005G056400	similar to Fructose-bisphosphate aldolase, chloroplast precursor
Sobic.008G053200	similar to Fructose-bisphosphate aldolase, chloroplast precursor
Sobic.010G188300	similar to Fructose-bisphosphate aldolase
Sobic.001G425400	similar to Fructose-1,6-bisphosphatase, chloroplast precursor
Sobic.001G542800	similar to Formyl transferase family protein, expressed
Sobic.010G141600	similar to Formate dehydrogenase, mitochondrial precursor
Sobic.003G416700	similar to Flowering-time protein isoform alpha
Sobic.008G129900	similar to Flagellar biosynthesis protein FLHA, putative, expressed
Sobic.001G482300	similar to Fiddlehead, putative, expressed
Sobic.008G021300	similar to FHA domain containing protein, expressed
Sobic.003G121200	similar to Fertility restorer-like
Sobic.010G076800	similar to Ferredoxin-thioredoxin reductase catalytic chain, chloroplast precursor
Sobic.009G189400	similar to Ferredoxin-sulfite reductase precursor
Sobic.002G033400	similar to Ferredoxin--NADP reductase, embryo isozyme, chloroplast precursor
Sobic.007G004600	similar to Ferredoxin-1, chloroplast precursor
Sobic.007G004700	similar to Ferredoxin-1, chloroplast precursor
Sobic.003G225000	similar to F-box family protein-like
Sobic.002G421700	similar to F-box domain containing protein, expressed
Sobic.002G134100	similar to Fatty acyl coA reductase
Sobic.001G407600	similar to Fatty acid desaturase
Sobic.003G179600	similar to F3F20.1 protein
Sobic.009G044700	similar to F10K1.7 protein
Sobic.004G251500	similar to Extracellular calcium sensing receptor
Sobic.001G000800	similar to Expressed protein
Sobic.001G004000	similar to Expressed protein
Sobic.001G007400	similar to Expressed protein
Sobic.001G039900	similar to Expressed protein
Sobic.001G043800	similar to Expressed protein
Sobic.001G065200	similar to Expressed protein
Sobic.001G065500	similar to Expressed protein
Sobic.001G090700	similar to Expressed protein
Sobic.001G099000	similar to Expressed protein
Sobic.001G102800	similar to Expressed protein
Sobic.001G116200	similar to Expressed protein
Sobic.001G124000	similar to Expressed protein
Sobic.001G138800	similar to Expressed protein
Sobic.001G160200	similar to Expressed protein
Sobic.001G217700	similar to Expressed protein
Sobic.001G263000	similar to Expressed protein
Sobic.001G289400	similar to Expressed protein
Sobic.001G295500	similar to Expressed protein
Sobic.001G298600	similar to Expressed protein
Sobic.001G298800	similar to Expressed protein
Sobic.001G340600	similar to Expressed protein
Sobic.001G365600	similar to Expressed protein
Sobic.001G389100	similar to Expressed protein
Sobic.001G416300	similar to Expressed protein
Sobic.001G420000	similar to Expressed protein
Sobic.001G426400	similar to Expressed protein
Sobic.001G430700	similar to Expressed protein
Sobic.001G447700	similar to Expressed protein
Sobic.001G460200	similar to Expressed protein
Sobic.001G468100	similar to Expressed protein
Sobic.001G468700	similar to Expressed protein
Sobic.001G472500	similar to Expressed protein
Sobic.001G474300	similar to Expressed protein
Sobic.001G480400	similar to Expressed protein
Sobic.001G484900	similar to Expressed protein
Sobic.001G495300	similar to Expressed protein
Sobic.001G498300	similar to Expressed protein
Sobic.001G531200	similar to Expressed protein
Sobic.001G536700	similar to Expressed protein
Sobic.002G258600	similar to Expressed protein
Sobic.003G030900	similar to Expressed protein
Sobic.003G246600	similar to Expressed protein
Sobic.004G016700	similar to Expressed protein
Sobic.005G116100	similar to Expressed protein
Sobic.006G103400	similar to Expressed protein
Sobic.006G197300	similar to Expressed protein
Sobic.006G269400	similar to Expressed protein
Sobic.006G273500	similar to Expressed protein
Sobic.007G076400	similar to Expressed protein
Sobic.008G002400	similar to Expressed protein
Sobic.008G090900	similar to Expressed protein
Sobic.008G116300	similar to Expressed protein
Sobic.008G131200	similar to Expressed protein
Sobic.008G140200	similar to Expressed protein
Sobic.004G121900	similar to Expansin-A23 precursor
Sobic.003G128800	similar to Expansin EXPA8
Sobic.004G321300	similar to Ethylene-responsive transcription factor 1
Sobic.003G014500	similar to Ethylene insensitive 2
Sobic.003G212400	similar to ETCHED1 protein precursor
Sobic.001G384600	similar to Endoglucanase 9
Sobic.010G120000	similar to Embryogenesis transmembrane protein-like
Sobic.001G015400	similar to Elongation factor G, mitochondrial precursor
Sobic.002G339600	similar to Elongation factor 1-alpha
Sobic.006G157900	similar to Elicitor-responsive protein 3
Sobic.009G257300	similar to ELF3 protein
Sobic.001G282700	similar to Early-responsive to dehydration protein, putative, expressed
Sobic.004G284400	similar to Dof zinc finger protein
Sobic.006G182300	similar to Dof zinc finger protein
Sobic.001G420300	similar to Dof domain, zinc finger family protein, expressed
Sobic.001G400300	similar to DnaJ, putative, expressed
Sobic.007G005400	similar to DNAJ homologue
Sobic.001G405800	similar to DnaJ domain containing protein, expressed
Sobic.008G102000	similar to DnaJ domain containing protein, expressed
Sobic.009G165600	similar to DNA-directed RNA polymerase II 15.1 kDa polypeptide, putative, expressed
Sobic.003G377800	similar to DNA ligase-like
Sobic.004G319400	similar to DNA helicase RECQE-like
Sobic.003G125900	similar to DNA gyrase subunit B, chloroplast/mitochondrial precursor
Sobic.002G198500	similar to DNA binding protein-like
Sobic.002G383700	similar to Disproportionating enzyme
Sobic.005G102300	similar to Dirigent-like protein
Sobic.008G062400	similar to Diphosphonucleotide phosphatase 1
Sobic.001G201900	similar to Dihydrofolate synthetase/folylpolyglutamate synthetase, putative, expressed
Sobic.008G125100	similar to Dihydrofolate synthetase/folylpolyglutamate synthetase, putative, expressed
Sobic.002G251200	similar to Dihydro-flavanoid reductase-like protein
Sobic.001G531800	similar to Dihydrodipicolinate reductase, C-terminus family protein, expressed
Sobic.005G045000	similar to Digalactosyldiacylglycerol synthase 1, putative, expressed
Sobic.010G255100	similar to Delta-aminolevulinic acid dehydratase
Sobic.004G260800	similar to Delta-12 fatty acid desaturase
Sobic.001G120900	similar to DELLA protein DWARF8
Sobic.010G098200	similar to DeliriumA-like
Sobic.003G329900	similar to Dehydrogenase-like protein
Sobic.003G442700	similar to DEAD-box ATP-dependent RNA helicase 58, chloroplast precursor
Sobic.001G537700	similar to DEAD-box ATP-dependent RNA helicase 50
Sobic.004G225600	similar to DEAD-box ATP-dependent RNA helicase 47A
Sobic.003G222600	similar to DEAD-box ATP-dependent RNA helicase 25
Sobic.006G216000	similar to DAG protein, chloroplast, putative, expressed
Sobic.002G359600	similar to Cytoplasmic protein of eukaryotic origin (38.3 kD)-like
Sobic.003G421100	similar to Cytokinin oxidase 3
Sobic.001G308200	similar to Cytochrome P450 family protein, expressed
Sobic.008G144000	similar to Cytochrome P450 family protein, expressed
Sobic.001G172400	similar to Cytochrome P450 85A1
Sobic.004G124700	similar to Cytochrome c biogenesis protein-like
Sobic.006G013500	similar to Cytidine/deoxycytidylate deaminase-like protein
Sobic.001G455600	similar to Cysteine synthase
Sobic.004G132600	similar to Cysteine desulfurase, putative, expressed
Sobic.009G182000	similar to Cystatin
Sobic.009G129500	similar to Cyclin-P3-1
Sobic.001G098100	similar to Cyclin-H1-1
Sobic.009G126600	similar to Cyclin-dependent kinase D-1
Sobic.003G151500	similar to CRS2-associated factor 2, chloroplast precursor
Sobic.007G185700	similar to CRS2-associated factor 1, chloroplast precursor
Sobic.007G171800	similar to Cp31BHv
Sobic.001G461200	similar to Cp protein, putative
Sobic.007G076700	similar to Coproporphyrinogen III oxidase
Sobic.004G243400	similar to Copper amine oxidase
Sobic.001G448400	similar to CMV 1a interacting protein 1, putative, expressed
Sobic.001G020000	similar to Cleavage and polyadenylation specificity factor subunit 2
Sobic.005G011300	similar to Class III peroxidase 135 precursor
Sobic.008G117200	similar to CHY zinc finger family protein, expressed
Sobic.007G068800	similar to Chromosome undetermined scaffold_712, whole genome shotgun sequence
Sobic.010G086500	similar to Chromosome undetermined scaffold_309, whole genome shotgun sequence
Sobic.003G222900	similar to Chromosome undetermined scaffold_171, whole genome shotgun sequence
Sobic.002G109000	similar to Chromosome chr9 scaffold_49, whole genome shotgun sequence
Sobic.007G095500	similar to Chromosome chr9 scaffold_33, whole genome shotgun sequence
Sobic.009G070600	similar to Chromosome chr9 scaffold_33, whole genome shotgun sequence
Sobic.001G148500	similar to Chromosome chr8 scaffold_150, whole genome shotgun sequence
Sobic.001G117900	similar to Chromosome chr6 scaffold_3, whole genome shotgun sequence
Sobic.001G405300	similar to Chromosome chr6 scaffold_3, whole genome shotgun sequence
Sobic.002G345800	similar to Chromosome chr5 scaffold_2, whole genome shotgun sequence
Sobic.010G002600	similar to Chromosome chr2 scaffold_105, whole genome shotgun sequence
Sobic.003G382000	similar to Chromosome chr18 scaffold_61, whole genome shotgun sequence
Sobic.008G072300	similar to Chromosome chr18 scaffold_24, whole genome shotgun sequence
Sobic.001G004500	similar to Chromosome chr18 scaffold_1, whole genome shotgun sequence
Sobic.006G122100	similar to Chromosome chr17 scaffold_12, whole genome shotgun sequence
Sobic.009G194500	similar to Chromosome chr14 scaffold_21, whole genome shotgun sequence
Sobic.002G081500	similar to Chromosome chr13 scaffold_48, whole genome shotgun sequence
Sobic.002G401100	similar to Chromosome chr13 scaffold_45, whole genome shotgun sequence
Sobic.010G245000	similar to Chromosome chr12 scaffold_18, whole genome shotgun sequence
Sobic.002G200200	similar to Chromosome chr1 scaffold_84, whole genome shotgun sequence
Sobic.003G095800	similar to Chromosome chr1 scaffold_5, whole genome shotgun sequence
Sobic.003G084500	similar to Chloroplastic group IIB intron splicing facilitator CRS2, chloroplast precursor
Sobic.007G107700	similar to Chloroplastic group IIA intron splicing facilitator CRS1, chloroplast precursor
Sobic.004G202200	similar to Chloroplast translational elongation factor Tu
Sobic.003G432500	similar to Chloroplast SRP receptor cpFtsY precursor
Sobic.003G330100	similar to Chloroplast ribonuclease III domain protein
Sobic.009G054900	similar to Chloroplast RelA homologue 2
Sobic.001G041800	similar to Chloroplast Mg-chelatase subunit XANTHA-G precursor
Sobic.006G222700	similar to Chloroplast lipocalin
Sobic.005G139900	similar to Chloroplast 30S ribosomal protein S7
Sobic.002G386400	similar to Chloroplast 29 kDa ribonucleoprotein
Sobic.002G288300	similar to Chlorophyll a-b binding protein 1, chloroplast precursor
Sobic.007G170400	similar to Chalcone synthase 8, putative
Sobic.001G490000	similar to Cellulose synthase-like A4
Sobic.004G359600	similar to Cell division inhibitor-like
Sobic.002G033500	similar to Cell differentiation protein rcd1, putative, expressed
Sobic.006G024500	similar to CBS domain containing protein-like
Sobic.008G183700	similar to CbbY protein, putative, expressed
Sobic.002G065000	similar to Cation-transporting ATPase
Sobic.006G173700	similar to Cation-transporting ATPase
Sobic.006G173800	similar to Cation-transporting ATPase
Sobic.001G220500	similar to Casein kinase I, epsilon isoform, putative, expressed
Sobic.005G160500	similar to Carotenoid isomerase, putative, expressed
Sobic.007G162000	similar to Carboxyl-terminal peptidase-like
Sobic.001G289500	similar to Carbohydrate kinase, putative, expressed
Sobic.001G361300	similar to CaMK1
Sobic.007G015300	similar to Calreticulin family protein, expressed
Sobic.001G399400	similar to Calmodulin-binding protein, putative, expressed
Sobic.001G334700	similar to Calcium binding EGF domain containing protein, expressed
Sobic.007G171600	similar to Calcineurin-like phosphoesterase family-like
Sobic.007G138300	similar to CAAX amino terminal protease family-like protein
Sobic.001G388300	similar to BZIP transcription factor family protein, expressed
Sobic.008G067900	similar to BZIP transcription factor family protein, expressed
Sobic.009G030900	similar to Bundle sheath defective protein 2
Sobic.003G048500	similar to Biostress-resistance-related protein
Sobic.003G319800	similar to BHLH transcription factor-like protein
Sobic.001G344400	similar to Beta-ketoacyl-ACP synthase
Sobic.001G433200	similar to Beta-galactosidase 6 precursor
Sobic.001G391600	similar to Beta-fructofuranosidase, putative, expressed
Sobic.006G188200	similar to Beta-carotene hydroxylase
Sobic.002G329400	similar to Beta-amylase
Sobic.002G329500	similar to Beta-amylase
Sobic.001G137100	similar to Benzothiadiazole-induced homeodomain protein 1
Sobic.006G116000	similar to B0806H07.1 protein
Sobic.001G515000	similar to B0403H10-OSIGBa0105A11.23 protein
Sobic.006G204600	similar to B0403H10-OSIGBa0105A11.20 protein
Sobic.002G073800	similar to B0403H10-OSIGBa0105A11.13 protein
Sobic.006G177500	similar to B0103C08-B0602B01.16 protein
Sobic.001G490900	similar to Axi 1 protein, putative, expressed
Sobic.009G229200	similar to Auxin-responsive protein IAA19
Sobic.004G345600	similar to Auxin-responsive protein IAA10
Sobic.001G130700	similar to Auxin-regulated protein, putative, expressed
Sobic.010G224501	similar to Auxin responsive protein-like
Sobic.004G037800	similar to Auxin response factor 5
Sobic.003G298600	similar to Auxin response factor 3
Sobic.006G262100	similar to Auxin response factor 12
Sobic.004G013600	similar to Autophagy protein 5
Sobic.001G382800	similar to ATP-dependent transporter ycf16, putative, expressed
Sobic.005G100300	similar to ATP-dependent protease La, putative
Sobic.001G281500	similar to ATP-dependent Clp protease proteolytic subunit
Sobic.003G170200	similar to ATP-dependent Clp protease proteolytic subunit
Sobic.004G336200	similar to ATP-dependent Clp protease proteolytic subunit
Sobic.009G255300	similar to ATP-dependent Clp protease proteolytic subunit
Sobic.006G058100	similar to ATP-dependent Clp protease ATP-binding subunit clpA CD4B,chloroplast, putative, expressed
Sobic.004G235200	similar to ATP synthase delta chain, chloroplast precursor
Sobic.003G169200	similar to ATP synthase A chain
Sobic.001G011700	similar to Aspartokinase
Sobic.010G110000	similar to Asparagine synthetase [glutamine-hydrolyzing]
Sobic.001G375700	similar to ASF/SF2-like pre-mRNA splicing factor SRP32
Sobic.009G131500	similar to Aquaporin SIP1-2
Sobic.010G092600	similar to Aquaporin NIP2-3
Sobic.002G172700	similar to Apospory-associated protein C-like
Sobic.002G156200	similar to Antigen receptor-like
Sobic.001G427700	similar to Anthranilate synthase alpha subunit
Sobic.010G070200	similar to Anthocyanidin 3-O-glucosyltransferase
Sobic.001G513800	similar to Ankyrin repeat protein, chloroplast, putative, expressed
Sobic.005G156100	similar to AMP-binding enzyme family protein, expressed
Sobic.008G010800	similar to AMP-binding enzyme family protein, expressed
Sobic.009G104800	similar to AMP deaminase
Sobic.006G220800	similar to Aminomethyltransferase
Sobic.008G058900	similar to Amino acid transporter, putative, expressed
Sobic.001G357800	similar to Amino acid permease family protein
Sobic.002G424600	similar to Alpha-L-arabinofuranosidase C-terminus family protein, expressed
Sobic.001G083900	similar to Alpha 1,4-glucan phosphorylase L isozyme
Sobic.001G090200	similar to Aldose 1-epimerase family protein, expressed
Sobic.001G488200	similar to Alanine-glyoxylate aminotransferase 2, mitochondrial, putative, expressed
Sobic.001G462200	similar to ADP-glucose pyrophosphorylase family protein, putative, expressed
Sobic.002G348400	similar to Adenylyl-sulfate kinase
Sobic.001G126300	similar to Adenylosuccinate synthetase
Sobic.010G243900	similar to Adagio-like protein 1
Sobic.001G250200	similar to Acyltransferase family protein, expressed
Sobic.008G130800	similar to Acyltransferase family protein
Sobic.005G128100	similar to Acyl carrier protein
Sobic.008G116400	similar to Acyl carrier protein
Sobic.004G295400	similar to Acetylglutamate kinase-like protein
Sobic.004G210000	similar to Acetolactate synthase, small subunit, putative
Sobic.003G444600	similar to ABC-type transport system-like
Sobic.004G266900	similar to AAA-type ATPase-like
Sobic.001G375100	similar to AAA-type ATPase family protein, putative, expressed
Sobic.001G076500	similar to 9S ribosomal protein
Sobic.003G253500	similar to 6b-interacting protein 1-like
Sobic.009G229400	similar to 60S acidic ribosomal protein P0
Sobic.008G050400	similar to 5-formyltetrahydrofolate cyclo-ligase family protein, putative, expressed
Sobic.004G335800	similar to 50S ribosomal protein L9, chloroplast precursor
Sobic.001G368500	similar to 50S ribosomal protein L6, putative, expressed
Sobic.001G524900	similar to 50S ribosomal protein L5, chloroplast precursor
Sobic.010G208000	similar to 50S ribosomal protein L35
Sobic.003G328000	similar to 50S ribosomal protein L34
Sobic.003G230400	similar to 50S ribosomal protein L31
Sobic.004G231800	similar to 50S ribosomal protein L29, chloroplast precursor
Sobic.004G116100	similar to 50S ribosomal protein L21
Sobic.001G027600	similar to 50S ribosomal protein L18, chloroplast precursor
Sobic.001G453300	similar to 50S ribosomal protein L15, chloroplast, putative, expressed
Sobic.003G246400	similar to 50S ribosomal protein L12, chloroplast precursor
Sobic.001G411300	similar to 50S ribosomal protein L10
Sobic.010G250200	similar to 4-amino-4-deoxychorismate synthase
Sobic.007G207600	similar to 3-hydroxy-3-methylglutaryl-coenzyme A reductase
Sobic.008G171300	similar to 37kDa chloroplast inner envelope membrane polypeptide
Sobic.001G391400	similar to 30S ribosomal protein S1, chloroplast, putative, expressed
Sobic.001G111800	similar to 3,4-dihydroxy-2-butanone kinase, putative, expressed
Sobic.002G305700	similar to 2Fe-2S iron-sulfur cluster protein-like
Sobic.005G050200	similar to 22 kDa drought-inducible protein
Sobic.003G336000	similar to 2,3-bisphosphoglycerate-independent phosphoglycerate mutase
Sobic.003G103300	similar to 1-deoxy-D-xylulose 5-phosphate reductoisomerase, chloroplast precursor
Sobic.002G221900	similar to 1-aminocyclopropane-1-carboxylate oxidase
Sobic.007G226100	similar to 14-3-3-like protein GF14-A
Sobic.001G475600	similar to 1,4-dihydroxy-2-naphthoate phytyltransferase family protein, expressed
Sobic.001G036700	Predicted protein
Sobic.001G052000	Predicted protein
Sobic.002G094800	Predicted protein
Sobic.002G335200	Predicted protein
Sobic.003G030300	Predicted protein
Sobic.003G224400	Predicted protein
Sobic.003G254600	Predicted protein
Sobic.004G189700	Predicted protein
Sobic.004G194000	Predicted protein
Sobic.005G198300	Predicted protein
Sobic.007G047600	Predicted protein
Sobic.007G088600	Predicted protein
Sobic.008G080200	Predicted protein
Sobic.008G148300	Predicted protein
Sobic.010G169200	Predicted protein
Sobic.010G195200	Predicted protein
Sobic.010G235500	Predicted protein
Sobic.001G002700	NA
Sobic.001G006400	NA
Sobic.001G015100	NA
Sobic.001G020100	NA
Sobic.001G023700	NA
Sobic.001G025800	NA
Sobic.001G029100	NA
Sobic.001G032200	NA
Sobic.001G036050	NA
Sobic.001G037500	NA
Sobic.001G040000	NA
Sobic.001G041700	NA
Sobic.001G044600	NA
Sobic.001G046500	NA
Sobic.001G056900	NA
Sobic.001G067700	NA
Sobic.001G087600	NA
Sobic.001G088700	NA
Sobic.001G092100	NA
Sobic.001G093600	NA
Sobic.001G096866	NA
Sobic.001G097100	NA
Sobic.001G102901	NA
Sobic.001G105400	NA
Sobic.001G106900	NA
Sobic.001G111600	NA
Sobic.001G112800	NA
Sobic.001G115800	NA
Sobic.001G139900	NA
Sobic.001G140000	NA
Sobic.001G150600	NA
Sobic.001G178600	NA
Sobic.001G193800	NA
Sobic.001G201966	NA
Sobic.001G202000	NA
Sobic.001G208700	NA
Sobic.001G219700	NA
Sobic.001G221200	NA
Sobic.001G239400	NA
Sobic.001G240800	NA
Sobic.001G249700	NA
Sobic.001G250700	NA
Sobic.001G255400	NA
Sobic.001G261436	NA
Sobic.001G261545	NA
Sobic.001G261573	NA
Sobic.001G267266	NA
Sobic.001G270400	NA
Sobic.001G277400	NA
Sobic.001G289100	NA
Sobic.001G300600	NA
Sobic.001G300900	NA
Sobic.001G302200	NA
Sobic.001G304600	NA
Sobic.001G316100	NA
Sobic.001G321100	NA
Sobic.001G322500	NA
Sobic.001G329001	NA
Sobic.001G331600	NA
Sobic.001G352200	NA
Sobic.001G354501	NA
Sobic.001G362601	NA
Sobic.001G366200	NA
Sobic.001G370900	NA
Sobic.001G373700	NA
Sobic.001G375600	NA
Sobic.001G377400	NA
Sobic.001G378100	NA
Sobic.001G378550	NA
Sobic.001G384900	NA
Sobic.001G389800	NA
Sobic.001G399700	NA
Sobic.001G399800	NA
Sobic.001G407900	NA
Sobic.001G436400	NA
Sobic.001G436500	NA
Sobic.001G437801	NA
Sobic.001G441500	NA
Sobic.001G442000	NA
Sobic.001G460900	NA
Sobic.001G463500	NA
Sobic.001G464000	NA
Sobic.001G464400	NA
Sobic.001G500600	NA
Sobic.001G501800	NA
Sobic.001G515600	NA
Sobic.001G516800	NA
Sobic.001G520700	NA
Sobic.001G521750	NA
Sobic.001G530900	NA
Sobic.001G534066	NA
Sobic.001G535500	NA
Sobic.001G537001	NA
Sobic.001G538500	NA
Sobic.001G539400	NA
Sobic.001G540600	NA
Sobic.002G001100	NA
Sobic.002G001500	NA
Sobic.002G004000	NA
Sobic.002G007000	NA
Sobic.002G014800	NA
Sobic.002G018100	NA
Sobic.002G031500	NA
Sobic.002G054600	NA
Sobic.002G065200	NA
Sobic.002G073250	NA
Sobic.002G092901	NA
Sobic.002G109300	NA
Sobic.002G114700	NA
Sobic.002G120100	NA
Sobic.002G127800	NA
Sobic.002G133700	NA
Sobic.002G141200	NA
Sobic.002G148400	NA
Sobic.002G164800	NA
Sobic.002G181200	NA
Sobic.002G181700	NA
Sobic.002G186000	NA
Sobic.002G201200	NA
Sobic.002G206300	NA
Sobic.002G209000	NA
Sobic.002G209400	NA
Sobic.002G215000	NA
Sobic.002G215800	NA
Sobic.002G223600	NA
Sobic.002G227700	NA
Sobic.002G228600	NA
Sobic.002G252800	NA
Sobic.002G255200	NA
Sobic.002G256800	NA
Sobic.002G260000	NA
Sobic.002G262300	NA
Sobic.002G272200	NA
Sobic.002G272250	NA
Sobic.002G283500	NA
Sobic.002G297300	NA
Sobic.002G297400	NA
Sobic.002G309900	NA
Sobic.002G319100	NA
Sobic.002G320001	NA
Sobic.002G321500	NA
Sobic.002G331100	NA
Sobic.002G336000	NA
Sobic.002G339200	NA
Sobic.002G347600	NA
Sobic.002G357300	NA
Sobic.002G358100	NA
Sobic.002G362800	NA
Sobic.002G363100	NA
Sobic.002G366900	NA
Sobic.002G369701	NA
Sobic.002G371500	NA
Sobic.002G388000	NA
Sobic.002G399800	NA
Sobic.002G400101	NA
Sobic.002G400400	NA
Sobic.002G401800	NA
Sobic.002G402366	NA
Sobic.002G403500	NA
Sobic.002G405100	NA
Sobic.002G413500	NA
Sobic.002G417900	NA
Sobic.002G430400	NA
Sobic.002G431400	NA
Sobic.003G008900	NA
Sobic.003G010500	NA
Sobic.003G014100	NA
Sobic.003G021100	NA
Sobic.003G031750	NA
Sobic.003G041900	NA
Sobic.003G049500	NA
Sobic.003G067100	NA
Sobic.003G067201	NA
Sobic.003G068750	NA
Sobic.003G072300	NA
Sobic.003G077700	NA
Sobic.003G086400	NA
Sobic.003G089700	NA
Sobic.003G091850	NA
Sobic.003G094600	NA
Sobic.003G095900	NA
Sobic.003G102500	NA
Sobic.003G110700	NA
Sobic.003G115000	NA
Sobic.003G118600	NA
Sobic.003G118800	NA
Sobic.003G124750	NA
Sobic.003G132200	NA
Sobic.003G139300	NA
Sobic.003G145700	NA
Sobic.003G151100	NA
Sobic.003G162900	NA
Sobic.003G165101	NA
Sobic.003G172800	NA
Sobic.003G173950	NA
Sobic.003G174301	NA
Sobic.003G174500	NA
Sobic.003G174850	NA
Sobic.003G180200	NA
Sobic.003G182700	NA
Sobic.003G205100	NA
Sobic.003G211500	NA
Sobic.003G214500	NA
Sobic.003G214700	NA
Sobic.003G214800	NA
Sobic.003G218300	NA
Sobic.003G221200	NA
Sobic.003G234200	NA
Sobic.003G267000	NA
Sobic.003G271900	NA
Sobic.003G276300	NA
Sobic.003G286100	NA
Sobic.003G290800	NA
Sobic.003G299200	NA
Sobic.003G303700	NA
Sobic.003G305300	NA
Sobic.003G308200	NA
Sobic.003G308900	NA
Sobic.003G310800	NA
Sobic.003G311500	NA
Sobic.003G315332	NA
Sobic.003G324700	NA
Sobic.003G327200	NA
Sobic.003G328200	NA
Sobic.003G330200	NA
Sobic.003G335300	NA
Sobic.003G347200	NA
Sobic.003G351401	NA
Sobic.003G356100	NA
Sobic.003G369000	NA
Sobic.003G372400	NA
Sobic.003G376800	NA
Sobic.003G378600	NA
Sobic.003G383600	NA
Sobic.003G386200	NA
Sobic.003G388000	NA
Sobic.003G392900	NA
Sobic.003G393001	NA
Sobic.003G396900	NA
Sobic.003G398100	NA
Sobic.003G403800	NA
Sobic.003G408000	NA
Sobic.003G409200	NA
Sobic.003G409700	NA
Sobic.003G412900	NA
Sobic.003G423700	NA
Sobic.003G431400	NA
Sobic.003G431900	NA
Sobic.003G433750	NA
Sobic.003G437200	NA
Sobic.004G010200	NA
Sobic.004G013400	NA
Sobic.004G015700	NA
Sobic.004G017200	NA
Sobic.004G019800	NA
Sobic.004G031400	NA
Sobic.004G035601	NA
Sobic.004G035700	NA
Sobic.004G035900	NA
Sobic.004G044100	NA
Sobic.004G062000	NA
Sobic.004G062800	NA
Sobic.004G068350	NA
Sobic.004G069700	NA
Sobic.004G072000	NA
Sobic.004G079700	NA
Sobic.004G081900	NA
Sobic.004G089000	NA
Sobic.004G102900	NA
Sobic.004G107550	NA
Sobic.004G108501	NA
Sobic.004G112500	NA
Sobic.004G117200	NA
Sobic.004G130800	NA
Sobic.004G131300	NA
Sobic.004G131900	NA
Sobic.004G134200	NA
Sobic.004G151900	NA
Sobic.004G154700	NA
Sobic.004G154800	NA
Sobic.004G155700	NA
Sobic.004G156732	NA
Sobic.004G157600	NA
Sobic.004G158300	NA
Sobic.004G193200	NA
Sobic.004G202700	NA
Sobic.004G206100	NA
Sobic.004G206200	NA
Sobic.004G208600	NA
Sobic.004G209300	NA
Sobic.004G234200	NA
Sobic.004G263400	NA
Sobic.004G263600	NA
Sobic.004G276500	NA
Sobic.004G281900	NA
Sobic.004G291000	NA
Sobic.004G299000	NA
Sobic.004G302000	NA
Sobic.004G303100	NA
Sobic.004G317500	NA
Sobic.004G317700	NA
Sobic.004G329400	NA
Sobic.004G332900	NA
Sobic.004G337400	NA
Sobic.004G343500	NA
Sobic.004G353800	NA
Sobic.004G357300	NA
Sobic.005G001700	NA
Sobic.005G030400	NA
Sobic.005G032600	NA
Sobic.005G036700	NA
Sobic.005G041300	NA
Sobic.005G041400	NA
Sobic.005G047500	NA
Sobic.005G054900	NA
Sobic.005G056000	NA
Sobic.005G063600	NA
Sobic.005G070400	NA
Sobic.005G077933	NA
Sobic.005G080050	NA
Sobic.005G084500	NA
Sobic.005G108500	NA
Sobic.005G110300	NA
Sobic.005G110481	NA
Sobic.005G111500	NA
Sobic.005G123200	NA
Sobic.005G130100	NA
Sobic.005G133700	NA
Sobic.005G134501	NA
Sobic.005G137900	NA
Sobic.005G141801	NA
Sobic.005G142800	NA
Sobic.005G160900	NA
Sobic.005G181000	NA
Sobic.005G183500	NA
Sobic.005G200200	NA
Sobic.005G209000	NA
Sobic.005G229000	NA
Sobic.005G229600	NA
Sobic.005G231900	NA
Sobic.006G003901	NA
Sobic.006G003951	NA
Sobic.006G004000	NA
Sobic.006G008700	NA
Sobic.006G017332	NA
Sobic.006G024600	NA
Sobic.006G025400	NA
Sobic.006G025500	NA
Sobic.006G025600	NA
Sobic.006G025800	NA
Sobic.006G025900	NA
Sobic.006G030100	NA
Sobic.006G033800	NA
Sobic.006G034100	NA
Sobic.006G036100	NA
Sobic.006G038500	NA
Sobic.006G052150	NA
Sobic.006G057866	NA
Sobic.006G062800	NA
Sobic.006G063001	NA
Sobic.006G063200	NA
Sobic.006G063300	NA
Sobic.006G066900	NA
Sobic.006G067400	NA
Sobic.006G073001	NA
Sobic.006G073600	NA
Sobic.006G074600	NA
Sobic.006G084201	NA
Sobic.006G090400	NA
Sobic.006G095800	NA
Sobic.006G099300	NA
Sobic.006G103500	NA
Sobic.006G105400	NA
Sobic.006G108200	NA
Sobic.006G123600	NA
Sobic.006G128300	NA
Sobic.006G135525	NA
Sobic.006G136900	NA
Sobic.006G140900	NA
Sobic.006G142266	NA
Sobic.006G145901	NA
Sobic.006G151100	NA
Sobic.006G160700	NA
Sobic.006G204000	NA
Sobic.006G208700	NA
Sobic.006G215400	NA
Sobic.006G216100	NA
Sobic.006G231266	NA
Sobic.006G235800	NA
Sobic.006G248700	NA
Sobic.006G256300	NA
Sobic.006G275500	NA
Sobic.006G280050	NA
Sobic.007G010800	NA
Sobic.007G013000	NA
Sobic.007G013400	NA
Sobic.007G028500	NA
Sobic.007G036700	NA
Sobic.007G050300	NA
Sobic.007G051000	NA
Sobic.007G057100	NA
Sobic.007G066050	NA
Sobic.007G090448	NA
Sobic.007G093900	NA
Sobic.007G094500	NA
Sobic.007G094801	NA
Sobic.007G099500	NA
Sobic.007G103400	NA
Sobic.007G103500	NA
Sobic.007G112832	NA
Sobic.007G113600	NA
Sobic.007G116700	NA
Sobic.007G132000	NA
Sobic.007G137800	NA
Sobic.007G151900	NA
Sobic.007G155600	NA
Sobic.007G194800	NA
Sobic.007G211100	NA
Sobic.007G212400	NA
Sobic.007G217500	NA
Sobic.007G225000	NA
Sobic.007G226600	NA
Sobic.008G002500	NA
Sobic.008G004800	NA
Sobic.008G008400	NA
Sobic.008G012150	NA
Sobic.008G012300	NA
Sobic.008G013200	NA
Sobic.008G018700	NA
Sobic.008G029900	NA
Sobic.008G030200	NA
Sobic.008G032701	NA
Sobic.008G041400	NA
Sobic.008G054700	NA
Sobic.008G058400	NA
Sobic.008G061401	NA
Sobic.008G068601	NA
Sobic.008G069300	NA
Sobic.008G079900	NA
Sobic.008G082100	NA
Sobic.008G085350	NA
Sobic.008G088821	NA
Sobic.008G088842	NA
Sobic.008G088863	NA
Sobic.008G089500	NA
Sobic.008G105900	NA
Sobic.008G110400	NA
Sobic.008G116100	NA
Sobic.008G117400	NA
Sobic.008G118600	NA
Sobic.008G119100	NA
Sobic.008G119200	NA
Sobic.008G120920	NA
Sobic.008G123300	NA
Sobic.008G135701	NA
Sobic.008G136601	NA
Sobic.008G140700	NA
Sobic.008G141100	NA
Sobic.008G144401	NA
Sobic.008G151432	NA
Sobic.008G161401	NA
Sobic.009G001800	NA
Sobic.009G014400	NA
Sobic.009G017800	NA
Sobic.009G024300	NA
Sobic.009G026650	NA
Sobic.009G027550	NA
Sobic.009G035000	NA
Sobic.009G050200	NA
Sobic.009G055800	NA
Sobic.009G060300	NA
Sobic.009G068200	NA
Sobic.009G072500	NA
Sobic.009G080900	NA
Sobic.009G091850	NA
Sobic.009G094900	NA
Sobic.009G103000	NA
Sobic.009G104700	NA
Sobic.009G122325	NA
Sobic.009G122375	NA
Sobic.009G170000	NA
Sobic.009G174700	NA
Sobic.009G175500	NA
Sobic.009G179800	NA
Sobic.009G180800	NA
Sobic.009G181400	NA
Sobic.009G192200	NA
Sobic.009G194700	NA
Sobic.009G200800	NA
Sobic.009G211600	NA
Sobic.009G223200	NA
Sobic.009G230500	NA
Sobic.009G232800	NA
Sobic.009G237800	NA
Sobic.009G242600	NA
Sobic.009G244200	NA
Sobic.009G246800	NA
Sobic.009G253000	NA
Sobic.009G254100	NA
Sobic.009G256100	NA
Sobic.010G006350	NA
Sobic.010G013500	NA
Sobic.010G020700	NA
Sobic.010G023700	NA
Sobic.010G024500	NA
Sobic.010G025000	NA
Sobic.010G026775	NA
Sobic.010G036601	NA
Sobic.010G038600	NA
Sobic.010G039300	NA
Sobic.010G043100	NA
Sobic.010G069500	NA
Sobic.010G074200	NA
Sobic.010G076300	NA
Sobic.010G082600	NA
Sobic.010G083500	NA
Sobic.010G091200	NA
Sobic.010G115400	NA
Sobic.010G115600	NA
Sobic.010G119800	NA
Sobic.010G125866	NA
Sobic.010G127600	NA
Sobic.010G131000	NA
Sobic.010G136200	NA
Sobic.010G144100	NA
Sobic.010G153201	NA
Sobic.010G154900	NA
Sobic.010G176550	NA
Sobic.010G180600	NA
Sobic.010G183201	NA
Sobic.010G191800	NA
Sobic.010G194001	NA
Sobic.010G198400	NA
Sobic.010G199600	NA
Sobic.010G209501	NA
Sobic.010G217466	NA
Sobic.010G218700	NA
Sobic.010G219500	NA
Sobic.010G221600	NA
Sobic.010G234300	NA
Sobic.010G250900	NA
Sobic.010G254300	NA
Sobic.010G254801	NA
Sobic.010G267650	NA
Sobic.010G276400	NA
Sobic.010G279450	NA
Sobic.K031800	NA
Sobic.K044200	NA

## Sheet: Sorghum module 24
Table. The module 24 of sorghum, which was downregulated and significant during compatible interaction at 24 hai and incompatible interaction at 72 hai.
Gene	Description (Phytozome v12)
Sobic.007G103100	weakly similar to Thyroid hormone receptor-associated protein complex component TRAP170- like protein
Sobic.004G040500	weakly similar to Putative uncharacterized protein
Sobic.008G139000	weakly similar to Putative uncharacterized protein
Sobic.009G190200	weakly similar to Putative uncharacterized protein
Sobic.001G063700	weakly similar to Expressed protein
Sobic.001G311500	weakly similar to Chromosome chr8 scaffold_34, whole genome shotgun sequence
Sobic.007G183300	weakly similar to Chromosome chr16 scaffold_86, whole genome shotgun sequence
Sobic.001G298900	weakly similar to Agenet domain containing protein, expressed
Sobic.008G009700	similar to Transducin/WD-40 repeat protein
Sobic.004G104800	similar to Somatic embryogenesis receptor-like kinase 1
Sobic.001G386100	similar to RNA recognition motif family protein, expressed
Sobic.001G511500	similar to RNA recognition motif family protein, expressed
Sobic.004G117000	similar to Putative Xa1-like protein
Sobic.005G013200	similar to Putative uncharacterized protein P0410E03.22
Sobic.005G009100	similar to Putative uncharacterized protein OSJNBa0041F13.17
Sobic.002G029100	similar to Putative uncharacterized protein
Sobic.002G322700	similar to Putative uncharacterized protein
Sobic.002G391600	similar to Putative uncharacterized protein
Sobic.002G396000	similar to Putative uncharacterized protein
Sobic.003G123000	similar to Putative uncharacterized protein
Sobic.003G293200	similar to Putative uncharacterized protein
Sobic.003G401600	similar to Putative uncharacterized protein
Sobic.007G065400	similar to Putative uncharacterized protein
Sobic.010G138900	similar to Putative uncharacterized protein
Sobic.010G068400	similar to Putative splicing factor, arginine/serine-rich 7
Sobic.001G451300	similar to Putative Nuclear pore complex protein Nup155
Sobic.007G132100	similar to Putative myrosinase
Sobic.002G313400	similar to Putative DEAH-box RNA helicase
Sobic.004G243600	similar to Putative AAA family ATPase
Sobic.003G241200	similar to Pre-mRNA splicing factor cwc22, putative, expressed
Sobic.006G181000	similar to OSJNBa0005N02.3 protein
Sobic.006G126900	similar to Os12g0166000 protein
Sobic.002G309600	similar to Os07g0495900 protein
Sobic.009G255800	similar to Os05g0592600 protein
Sobic.001G094600	similar to Os03g0743200 protein
Sobic.001G219600	similar to Nuclear transportin
Sobic.008G186400	similar to Leucine Rich Repeat family protein, expressed
Sobic.006G102400	similar to H0505F09.4 protein
Sobic.006G116100	similar to H0305E08.1 protein
Sobic.006G265200	similar to H0103C06.6 protein
Sobic.001G016000	similar to Glycohydrolase family protein, expressed
Sobic.007G192600	similar to FACT complex subunit SPT16
Sobic.001G152100	similar to Expressed protein
Sobic.001G400500	similar to Dek1-calpain-like protein
Sobic.008G100100	similar to CDC5 protein
Sobic.001G192000	similar to Autophagy protein Apg9 containing protein, expressed
Sobic.001G275300	similar to ATP-dependent DNA helicase, RecQ family protein, expressed
Sobic.001G316700	similar to Amine oxidase, flavin-containing family protein, expressed
Sobic.001G347500	Predicted protein
Sobic.001G092250	NA
Sobic.001G094000	NA
Sobic.001G107900	NA
Sobic.001G196500	NA
Sobic.001G214800	NA
Sobic.001G303675	NA
Sobic.001G542400	NA
Sobic.002G162900	NA
Sobic.002G191800	NA
Sobic.002G252400	NA
Sobic.002G335600	NA
Sobic.002G388500	NA
Sobic.003G059750	NA
Sobic.003G205200	NA
Sobic.003G310300	NA
Sobic.003G441900	NA
Sobic.004G117900	NA
Sobic.004G180900	NA
Sobic.004G276300	NA
Sobic.004G276400	NA
Sobic.005G016100	NA
Sobic.005G026000	NA
Sobic.005G220000	NA
Sobic.007G000100	NA
Sobic.007G018400	NA
Sobic.007G026000	NA
Sobic.007G053700	NA
Sobic.007G077700	NA
Sobic.007G103600	NA
Sobic.008G000900	NA
Sobic.008G002300	NA
Sobic.008G018900	NA
Sobic.009G185700	NA
Sobic.010G025850	NA
Sobic.010G065400	NA
Sobic.010G121500	NA
Sobic.010G143800	NA
Sobic.010G169600	NA
Sobic.010G232200	NA

## Sheet: Sorghum module 14
Table. The module 14 of sorghum, which was downregulated and significant during compatible interaction at 24 hai and incompatible interaction at 72 hai.
Gene	Description (Phytozome v12)
Sobic.003G337900	weakly similar to WRKY21
Sobic.008G073400	weakly similar to Salt tolerance-like protein At1g78600, putative, expressed
Sobic.009G000900	weakly similar to Putative uncharacterized protein P0036D10.11
Sobic.006G116050	weakly similar to Putative uncharacterized protein OSJNBb0046O12.23
Sobic.005G042800	weakly similar to Putative uncharacterized protein
Sobic.008G000300	weakly similar to Putative uncharacterized protein
Sobic.009G187900	weakly similar to Putative uncharacterized protein
Sobic.010G062100	weakly similar to Putative uncharacterized protein
Sobic.002G072000	weakly similar to Putative Pi-b protein
Sobic.010G197700	weakly similar to Putative Cytochrome P450 77A3
Sobic.005G178800	weakly similar to OJ000114_01.16 protein
Sobic.001G374400	weakly similar to Heavy metal-associated domain containing protein, expressed
Sobic.006G241200	weakly similar to H0212B02.4 protein
Sobic.003G117000	similar to Zinc inducible protein
Sobic.003G347680	similar to Zinc finger CONSTANS-like protein
Sobic.008G115000	similar to Vernalization insensitive 3
Sobic.005G072500	similar to Transmembrane amino acid transporter protein
Sobic.001G536400	similar to THO complex subunit 1, putative, expressed
Sobic.003G237000	similar to Sulfate transporter protein-like
Sobic.006G221000	similar to Starch synthase IIIb-1
Sobic.008G051100	similar to Ssu72-like protein, expressed
Sobic.002G299100	similar to SET-domain transcriptional regulator family-like protein
Sobic.002G388400	similar to Ripening-related protein-like
Sobic.004G066600	similar to Response regulator 9
Sobic.005G111000	similar to Receptor-like kinase RHG4
Sobic.006G229300	similar to Receptor-like kinase
Sobic.007G190100	similar to Pyruvate dehydrogenase E1 beta subunit isoform 3
Sobic.004G244000	similar to Pyruvate dehydrogenase E1 alpha subunit
Sobic.010G190400	similar to Putative WIP1 protein
Sobic.004G223400	similar to Putative wall-associated kinase
Sobic.003G361900	similar to Putative undecaprenyl pyrophosphate synthetase
Sobic.003G257700	similar to Putative uncharacterized protein P0019E03.11-3
Sobic.010G220700	similar to Putative uncharacterized protein OSJNBa0095C07.34
Sobic.001G291900	similar to Putative uncharacterized protein OSJNBa0095C07.2
Sobic.001G056300	similar to Putative uncharacterized protein OSJNBa0094F01.11
Sobic.009G017200	similar to Putative uncharacterized protein OJ1654_B10.14
Sobic.002G298100	similar to Putative uncharacterized protein OJ1316_A04.102-1
Sobic.009G251200	similar to Putative uncharacterized protein OJ1007_H05.10
Sobic.010G023600	similar to Putative uncharacterized protein 131L1.12
Sobic.001G032000	similar to Putative uncharacterized protein
Sobic.001G036300	similar to Putative uncharacterized protein
Sobic.001G042901	similar to Putative uncharacterized protein
Sobic.001G063800	similar to Putative uncharacterized protein
Sobic.001G118400	similar to Putative uncharacterized protein
Sobic.001G166700	similar to Putative uncharacterized protein
Sobic.001G327900	similar to Putative uncharacterized protein
Sobic.001G365200	similar to Putative uncharacterized protein
Sobic.001G495200	similar to Putative uncharacterized protein
Sobic.002G194600	similar to Putative uncharacterized protein
Sobic.002G216400	similar to Putative uncharacterized protein
Sobic.002G272700	similar to Putative uncharacterized protein
Sobic.002G328600	similar to Putative uncharacterized protein
Sobic.002G361400	similar to Putative uncharacterized protein
Sobic.002G406200	similar to Putative uncharacterized protein
Sobic.002G415000	similar to Putative uncharacterized protein
Sobic.003G088900	similar to Putative uncharacterized protein
Sobic.003G118200	similar to Putative uncharacterized protein
Sobic.003G119500	similar to Putative uncharacterized protein
Sobic.003G190900	similar to Putative uncharacterized protein
Sobic.003G209400	similar to Putative uncharacterized protein
Sobic.003G277000	similar to Putative uncharacterized protein
Sobic.003G279200	similar to Putative uncharacterized protein
Sobic.003G292200	similar to Putative uncharacterized protein
Sobic.003G313900	similar to Putative uncharacterized protein
Sobic.003G317200	similar to Putative uncharacterized protein
Sobic.003G321000	similar to Putative uncharacterized protein
Sobic.003G348100	similar to Putative uncharacterized protein
Sobic.003G367000	similar to Putative uncharacterized protein
Sobic.004G033200	similar to Putative uncharacterized protein
Sobic.004G068700	similar to Putative uncharacterized protein
Sobic.004G075800	similar to Putative uncharacterized protein
Sobic.004G156800	similar to Putative uncharacterized protein
Sobic.004G167500	similar to Putative uncharacterized protein
Sobic.004G169100	similar to Putative uncharacterized protein
Sobic.004G189800	similar to Putative uncharacterized protein
Sobic.004G276200	similar to Putative uncharacterized protein
Sobic.004G293100	similar to Putative uncharacterized protein
Sobic.004G335700	similar to Putative uncharacterized protein
Sobic.005G165500	similar to Putative uncharacterized protein
Sobic.006G091300	similar to Putative uncharacterized protein
Sobic.006G091500	similar to Putative uncharacterized protein
Sobic.007G055700	similar to Putative uncharacterized protein
Sobic.007G062200	similar to Putative uncharacterized protein
Sobic.007G075900	similar to Putative uncharacterized protein
Sobic.007G159700	similar to Putative uncharacterized protein
Sobic.007G210100	similar to Putative uncharacterized protein
Sobic.009G024500	similar to Putative uncharacterized protein
Sobic.009G068500	similar to Putative uncharacterized protein
Sobic.009G122900	similar to Putative uncharacterized protein
Sobic.009G140000	similar to Putative uncharacterized protein
Sobic.009G160000	similar to Putative uncharacterized protein
Sobic.009G165200	similar to Putative uncharacterized protein
Sobic.009G170400	similar to Putative uncharacterized protein
Sobic.009G178400	similar to Putative uncharacterized protein
Sobic.009G187400	similar to Putative uncharacterized protein
Sobic.009G193500	similar to Putative uncharacterized protein
Sobic.009G202000	similar to Putative uncharacterized protein
Sobic.010G080100	similar to Putative uncharacterized protein
Sobic.010G159400	similar to Putative uncharacterized protein
Sobic.010G244100	similar to Putative uncharacterized protein
Sobic.010G266000	similar to Putative uncharacterized protein
Sobic.001G470800	similar to Putative sulfate transporter
Sobic.002G186600	similar to Putative strictosidine synthase
Sobic.001G202400	similar to Putative steroid membrane binding protein
Sobic.001G161200	similar to Putative serine/threonine protein kinase
Sobic.004G339800	similar to Putative phosphate transporter
Sobic.005G227000	similar to Putative nucleoid DNA-binding protein cnd41
Sobic.002G051000	similar to Putative NIMA-related protein kinase
Sobic.007G070300	similar to Putative N7 protein
Sobic.007G038600	similar to Putative monodehydroascorbate reductase
Sobic.001G533300	similar to Putative mitochondrial inner membrane protein
Sobic.004G042600	similar to Putative light repressible receptor protein kinase
Sobic.003G062500	similar to Putative lectin 2
Sobic.002G083600	similar to Putative indeterminate spikelet 1
Sobic.010G095000	similar to Putative fructokinase
Sobic.004G209600	similar to Putative far-red impaired response protein
Sobic.010G098400	similar to Putative EBNA1-binding protein homolog
Sobic.002G114900	similar to Putative chromosome region maintenance protein
Sobic.003G074600	similar to Putative acyltransferase
Sobic.009G029700	similar to Putative acetylornithine aminotransferase
Sobic.002G369000	similar to Protein EGG APPARATUS-1
Sobic.003G225300	similar to Probable protein ABIL1
Sobic.009G249900	similar to Probable indole-3-acetic acid-amido synthetase GH3.5
Sobic.003G380300	similar to Probable cytochrome c At4g10040
Sobic.001G447100	similar to Poly polymerase catalytic domain containing protein, expressed
Sobic.002G233700	similar to Plastidic general dicarboxylate transporter
Sobic.001G320200	similar to Phospholipase D
Sobic.001G428500	similar to Phosphate carrier protein, mitochondrial, putative, expressed
Sobic.001G465800	similar to PgPOR29
Sobic.001G224600	similar to Pex2/Pex12 amino terminal region family protein, expressed
Sobic.003G360800	similar to Peroxidase-like protein
Sobic.006G089300	similar to P0076O17.8 protein
Sobic.003G054100	similar to P0028E10.18 protein
Sobic.006G161200	similar to OSJNBa0091D06.12 protein
Sobic.006G186000	similar to OSJNBa0019K04.13 protein
Sobic.006G199200	similar to OSJNBa0006A01.7 protein
Sobic.003G383900	similar to OSJNBa0006A01.5 protein
Sobic.006G121300	similar to OSIGBa0158F13.6 protein
Sobic.002G301600	similar to OSIGBa0148J22.1 protein
Sobic.002G301700	similar to OSIGBa0148J22.1 protein
Sobic.006G155200	similar to OSIGBa0130B08.10 protein
Sobic.006G120900	similar to OSIGBa0116M22.11 protein
Sobic.006G255000	similar to OSIGBa0099L20.7 protein
Sobic.005G033000	similar to OSIGBa0096F13.7 protein
Sobic.006G074900	similar to OSIGBa0092M08.7 protein
Sobic.008G141300	similar to Os12g0577700 protein
Sobic.008G081200	similar to Os12g0231000 protein
Sobic.001G201800	similar to Os10g0503300 protein
Sobic.002G134300	similar to Os09g0567800 protein
Sobic.002G289400	similar to Os09g0551000 protein
Sobic.002G286200	similar to Os09g0547300 protein
Sobic.002G259600	similar to Os09g0509100 protein
Sobic.009G036300	similar to Os09g0508900 protein
Sobic.002G253000	similar to Os09g0497900 protein
Sobic.002G252500	similar to Os09g0497000 protein
Sobic.002G252300	similar to Os09g0494600 protein
Sobic.002G246400	similar to Os09g0487600 protein
Sobic.007G211500	similar to Os09g0487500 protein
Sobic.002G205900	similar to Os09g0423200 protein
Sobic.007G192300	similar to Os08g0532700 protein
Sobic.007G067700	similar to Os08g0190200 protein
Sobic.008G104801	similar to Os07g0447000 protein
Sobic.002G035500	similar to Os07g0152000 protein
Sobic.010G187500	similar to Os06g0607200 protein
Sobic.009G255500	similar to Os05g0592300 protein
Sobic.009G178000	similar to Os05g0488600 protein
Sobic.009G172600	similar to Os05g0475700 protein
Sobic.006G097500	similar to Os04g0448900 protein
Sobic.006G089400	similar to Os04g0441900 protein
Sobic.006G064100	similar to Os04g0403600 protein
Sobic.001G008700	similar to Os03g0852600 protein
Sobic.002G386500	similar to Os03g0606200 protein
Sobic.001G012600	similar to Os03g0571900 protein
Sobic.001G358000	similar to Os03g0374500 protein
Sobic.004G151400	similar to Os02g0498700 protein
Sobic.004G058700	similar to Os02g0174000 protein
Sobic.004G026300	similar to Os02g0128000 protein
Sobic.003G413100	similar to Os01g0929500 protein
Sobic.003G435200	similar to Os01g0888700 protein
Sobic.009G193300	similar to Os01g0769000 protein
Sobic.003G149100	similar to Os01g0314800 protein
Sobic.003G129600	similar to Os01g0275900 protein
Sobic.001G503900	similar to Os01g0267100 protein
Sobic.007G153900	similar to Nitrate reductase [NADH] 1
Sobic.004G312500	similar to Nitrate reductase [NAD(P)H]
Sobic.001G151400	similar to Nicotianamine synthase 3
Sobic.001G115700	similar to NADH-ubiquinone oxidoreductase 75 kDa subunit
Sobic.003G258800	similar to NADH dependent Glutamate Synthase precursor
Sobic.007G029200	similar to Myosin heavy chain-like protein
Sobic.008G133700	similar to Myb-related protein MYBAS2
Sobic.003G439100	similar to Mitochondrial carrier protein-like
Sobic.001G474500	similar to Mitochondrial carrier protein, expressed
Sobic.001G185800	similar to MATE efflux family protein, expressed
Sobic.003G132100	similar to Magnesium-protoporphyrin IX monomethyl ester [oxidative] cyclase, chloroplast precursor
Sobic.002G070200	similar to Lipid transfer protein-like
Sobic.005G157200	similar to KE2 family protein, expressed
Sobic.001G374100	similar to JmjC domain containing protein, expressed
Sobic.001G368900	similar to IQ calmodulin-binding motif family protein, expressed
Sobic.001G502700	similar to Integral membrane protein DUF6 containing protein, expressed
Sobic.008G101600	similar to Initiation factor 2 subunit family protein, expressed
Sobic.001G484000	similar to Hydrolase, alpha/beta fold family protein, expressed
Sobic.001G134800	similar to HPP family protein, expressed
Sobic.001G113200	similar to Histidine kinase
Sobic.003G291800	similar to Hexokinase-6
Sobic.010G178200	similar to Hemoglobin Hb2
Sobic.001G158900	similar to Helix-loop-helix DNA-binding domain containing protein, expressed
Sobic.006G219300	similar to H0714H04.5 protein
Sobic.006G276300	similar to H0701F11.2 protein
Sobic.006G261800	similar to H0624F09.12 protein
Sobic.006G214700	similar to H0525G02.2 protein
Sobic.006G087100	similar to H0525C06.2 protein
Sobic.006G124000	similar to H0510A06.17 protein
Sobic.002G116000	similar to Granule bound starch synthase IIa
Sobic.010G262500	similar to Glyceraldehyde-3-phosphate dehydrogenase, cytosolic 1
Sobic.004G216600	similar to Glutaredoxin-C4, chloroplast precursor
Sobic.005G203900	similar to Glutaredoxin-C10
Sobic.006G249400	similar to Glutamine synthetase, chloroplast precursor
Sobic.002G230600	similar to Glucose-6-phosphate isomerase
Sobic.006G030800	similar to Glucose-6-phosphate 1-dehydrogenase
Sobic.004G238500	similar to Geranylgeranyl hydrogenase
Sobic.005G099500	similar to GDA1/CD39 family protein
Sobic.005G004500	similar to Ferritin-1, chloroplast precursor
Sobic.004G309300	similar to Ferredoxin--nitrite reductase, chloroplast precursor
Sobic.001G067100	similar to Ferredoxin--NADP reductase, root isozyme, chloroplast precursor
Sobic.009G154700	similar to Ferredoxin-6, chloroplast precursor
Sobic.010G260700	similar to F-box family protein-like
Sobic.005G061700	similar to F12P19.3 [imported]-Arabidopsis thaliana
Sobic.001G217900	similar to Expressed protein
Sobic.001G344600	similar to Expressed protein
Sobic.003G208300	similar to Expressed protein
Sobic.008G063300	similar to Exonuclease family protein, putative, expressed
Sobic.002G242800	similar to ETEA-like (Expressed in T-cells and eosinophils in atopic dermatitis) protein
Sobic.010G079000	similar to Dual-specificity phosphatase protein
Sobic.009G249100	similar to Disease resistance protein-like
Sobic.001G376800	similar to DEAD-box ATP-dependent RNA helicase 35A
Sobic.001G119900	similar to DEAD-box ATP-dependent RNA helicase 21
Sobic.004G356900	similar to DEAD-box ATP-dependent RNA helicase 2
Sobic.001G012200	similar to Cytochrome P450 71E1
Sobic.007G118400	similar to Cytochrome b5-like
Sobic.004G327800	similar to Cytochrome b5 domain-containing protein-like
Sobic.002G144800	similar to Cyclin-D3-2
Sobic.008G143800	similar to Cyclin-A3-2
Sobic.005G086300	similar to Clathrin assembly protein at1g33340., putative
Sobic.004G213800	similar to Chromosome chr4 scaffold_6, whole genome shotgun sequence
Sobic.002G310200	similar to Chromosome chr16 scaffold_10, whole genome shotgun sequence
Sobic.003G277700	similar to Choline kinase
Sobic.006G123900	similar to CFM6
Sobic.009G136300	similar to Cell death associated protein
Sobic.005G044400	similar to CCT motif family protein, expressed
Sobic.002G263700	similar to Bromodomain protein 103
Sobic.002G202600	similar to BHLH transcription factor PTF1-like protein
Sobic.002G173500	similar to Betanidin-5-O-glucosyltransferase-like
Sobic.004G329800	similar to Basic helix-loop-helix (BHLH)-like
Sobic.009G156600	similar to Auxin transporter-like protein 2
Sobic.006G089500	similar to Auxin response factor 9
Sobic.004G051900	similar to Auxin response factor 6
Sobic.010G236300	similar to Auxin response factor 18
Sobic.009G196900	similar to Auxin response factor 14
Sobic.009G113100	similar to ASF/SF2-like pre-mRNA splicing factor SRP31''
Sobic.006G011000	similar to Arginine/serine-rich splicing factor 1
Sobic.001G280400	similar to Ankyrin-2, putative, expressed
Sobic.004G284700	similar to Aluminum-activated malate transporter-like
Sobic.001G260800	similar to Alanine aminotransferase 2
Sobic.004G102800	similar to ADP,ATP carrier protein 2, mitochondrial, putative, expressed
Sobic.001G486700	similar to Adenylosuccinate synthetase, chloroplast precursor
Sobic.001G175600	similar to Acyl carrier protein
Sobic.001G177300	Predicted protein
Sobic.002G335700	Predicted protein
Sobic.006G027000	Predicted protein
Sobic.006G027500	Predicted protein
Sobic.009G028901	Predicted protein
Sobic.001G025000	NA
Sobic.001G044000	NA
Sobic.001G058200	NA
Sobic.001G079700	NA
Sobic.001G095900	NA
Sobic.001G116400	NA
Sobic.001G169200	NA
Sobic.001G172200	NA
Sobic.001G176700	NA
Sobic.001G236700	NA
Sobic.001G239500	NA
Sobic.001G252200	NA
Sobic.001G252401	NA
Sobic.001G267233	NA
Sobic.001G353000	NA
Sobic.001G393900	NA
Sobic.001G441900	NA
Sobic.001G464700	NA
Sobic.001G525300	NA
Sobic.001G525900	NA
Sobic.002G001000	NA
Sobic.002G020500	NA
Sobic.002G023600	NA
Sobic.002G052500	NA
Sobic.002G057900	NA
Sobic.002G084800	NA
Sobic.002G143900	NA
Sobic.002G219300	NA
Sobic.002G230700	NA
Sobic.002G233400	NA
Sobic.002G234700	NA
Sobic.002G247500	NA
Sobic.002G318600	NA
Sobic.002G321901	NA
Sobic.002G322000	NA
Sobic.002G322800	NA
Sobic.002G331050	NA
Sobic.002G383600	NA
Sobic.002G407100	NA
Sobic.003G069200	NA
Sobic.003G079100	NA
Sobic.003G086200	NA
Sobic.003G122900	NA
Sobic.003G133800	NA
Sobic.003G134000	NA
Sobic.003G163900	NA
Sobic.003G176600	NA
Sobic.003G197300	NA
Sobic.003G199800	NA
Sobic.003G229600	NA
Sobic.003G254800	NA
Sobic.003G283750	NA
Sobic.003G312550	NA
Sobic.003G363600	NA
Sobic.003G403900	NA
Sobic.003G417000	NA
Sobic.004G033700	NA
Sobic.004G038200	NA
Sobic.004G111600	NA
Sobic.004G135900	NA
Sobic.004G155800	NA
Sobic.004G178000	NA
Sobic.004G241500	NA
Sobic.004G250900	NA
Sobic.004G253400	NA
Sobic.004G334601	NA
Sobic.004G337925	NA
Sobic.005G042700	NA
Sobic.005G062900	NA
Sobic.005G078800	NA
Sobic.005G084000	NA
Sobic.005G108225	NA
Sobic.005G115600	NA
Sobic.005G166000	NA
Sobic.005G168700	NA
Sobic.005G224700	NA
Sobic.006G026250	NA
Sobic.006G035200	NA
Sobic.006G045700	NA
Sobic.006G066800	NA
Sobic.006G098800	NA
Sobic.006G184500	NA
Sobic.006G185700	NA
Sobic.006G191100	NA
Sobic.006G191400	NA
Sobic.006G215600	NA
Sobic.006G273700	NA
Sobic.007G004100	NA
Sobic.007G008200	NA
Sobic.007G059700	NA
Sobic.007G090439	NA
Sobic.007G090442	NA
Sobic.007G102700	NA
Sobic.007G181300	NA
Sobic.007G185600	NA
Sobic.007G185801	NA
Sobic.007G218700	NA
Sobic.008G022200	NA
Sobic.008G035501	NA
Sobic.008G068400	NA
Sobic.008G079100	NA
Sobic.008G093500	NA
Sobic.008G117600	NA
Sobic.008G118100	NA
Sobic.008G120132	NA
Sobic.008G131500	NA
Sobic.008G147400	NA
Sobic.008G178450	NA
Sobic.009G000300	NA
Sobic.009G015100	NA
Sobic.009G079950	NA
Sobic.009G236950	NA
Sobic.010G047700	NA
Sobic.010G105701	NA
Sobic.010G137100	NA
Sobic.010G217400	NA
Sobic.010G217700	NA
Sobic.010G219100	NA
Sobic.010G225600	NA
Sobic.010G240800	NA
Sobic.K009800	NA

## Sheet: Sorghum module 2
Table. The module 2 of sorghum, which was downregulated and significant during compatible interaction at 24 hai.
Gene	Description (Phytozome v12)
Sobic.004G094100	weakly similar to Zinc finger protein-like
Sobic.001G399600	weakly similar to Zinc finger C-x8-C-x5-C-x3-H type family protein
Sobic.004G214500	weakly similar to Transport protein-like
Sobic.004G294600	weakly similar to Putative uncharacterized protein P0635G10.18
Sobic.003G236300	weakly similar to Putative uncharacterized protein P0510C12.40
Sobic.003G281300	weakly similar to Putative uncharacterized protein P0022F10.18
Sobic.004G342100	weakly similar to Putative uncharacterized protein OSJNBa0053L11.42
Sobic.001G323801	weakly similar to Putative uncharacterized protein Os03g40900
Sobic.003G337100	weakly similar to Putative uncharacterized protein OJ1529_G03.19
Sobic.004G326800	weakly similar to Putative uncharacterized protein OJ1046_F07.27
Sobic.004G192900	weakly similar to Putative uncharacterized protein B1267B06.35
Sobic.009G153800	weakly similar to Putative uncharacterized protein B1110B01.5
Sobic.001G072600	weakly similar to Putative uncharacterized protein
Sobic.001G114650	weakly similar to Putative uncharacterized protein
Sobic.001G204100	weakly similar to Putative uncharacterized protein
Sobic.001G412400	weakly similar to Putative uncharacterized protein
Sobic.002G006300	weakly similar to Putative uncharacterized protein
Sobic.002G239900	weakly similar to Putative uncharacterized protein
Sobic.002G267300	weakly similar to Putative uncharacterized protein
Sobic.002G341300	weakly similar to Putative uncharacterized protein
Sobic.002G352000	weakly similar to Putative uncharacterized protein
Sobic.003G111600	weakly similar to Putative uncharacterized protein
Sobic.004G352800	weakly similar to Putative uncharacterized protein
Sobic.006G106500	weakly similar to Putative uncharacterized protein
Sobic.009G155800	weakly similar to Putative uncharacterized protein
Sobic.004G042100	weakly similar to Putative RING-H2 finger protein RHG1a
Sobic.001G253900	weakly similar to Putative DNA-binding protein
Sobic.002G005300	weakly similar to Putative disease resistance response protein-related/dirigent protein- related
Sobic.004G298600	weakly similar to OSJNBb0038F03.7 protein
Sobic.006G139300	weakly similar to OSJNBa0014K14.20 protein
Sobic.010G215800	weakly similar to OSIGBa0118P15.3 protein
Sobic.006G060200	weakly similar to OSIGBa0113L04.7 protein
Sobic.002G135000	weakly similar to Os09g0568100 protein
Sobic.004G208800	weakly similar to Os09g0103200 protein
Sobic.003G211700	weakly similar to Os07g0517700 protein
Sobic.006G039100	weakly similar to Os04g0357700 protein
Sobic.001G049000	weakly similar to Os04g0208500 protein
Sobic.003G289700	weakly similar to Os01g0738100 protein
Sobic.003G018000	weakly similar to Os01g0212500 protein
Sobic.006G008300	weakly similar to H0201G08.8 protein
Sobic.008G125900	weakly similar to Fiber protein Fb2, putative, expressed
Sobic.001G315200	weakly similar to Expressed protein
Sobic.001G338100	weakly similar to Expressed protein
Sobic.001G531000	weakly similar to Expressed protein
Sobic.005G143000	weakly similar to Expressed protein
Sobic.005G153800	weakly similar to Expressed protein
Sobic.008G061000	weakly similar to Expressed protein
Sobic.008G096700	weakly similar to Expressed protein
Sobic.008G141600	weakly similar to Expressed protein
Sobic.001G252800	weakly similar to Dof domain, zinc finger family protein, expressed
Sobic.003G389100	weakly similar to Chromosome chr5 scaffold_72, whole genome shotgun sequence
Sobic.003G229700	weakly similar to Chromosome chr12 scaffold_18, whole genome shotgun sequence
Sobic.004G193800	weakly similar to Chloroplast Phyllo
Sobic.003G031700	weakly similar to At5g56885
Sobic.001G541300	similar to ZmGR1b protein
Sobic.004G252800	similar to Zinc finger-like
Sobic.001G308100	similar to Zinc finger, C3HC4 type family protein, expressed
Sobic.001G487200	similar to Zinc finger, C3HC4 type family protein, expressed
Sobic.001G461800	similar to Zinc finger family protein, putative, expressed
Sobic.002G160800	similar to Zinc finger (C3HC4-type RING finger)-like protein
Sobic.003G353000	similar to WRKY transcription factor 56
Sobic.008G064700	similar to VTC2, putative, expressed
Sobic.002G418200	similar to VP1/ABI3 family regulatory protein-like
Sobic.003G276500	similar to Voltage-dependent anion channel protein 2
Sobic.009G212400	similar to Voltage-dependent anion channel protein 2
Sobic.003G268200	similar to VIP1 protein
Sobic.001G453200	similar to Very-long-chain fatty acid condensing enzyme, putative, expressed
Sobic.003G216500	similar to Vacuolar H+-exporting ATPase chain c.PPA1-like
Sobic.001G478600	similar to Uroporphyrinogen-III synthase family protein, putative, expressed
Sobic.003G043300	similar to Unknow protein
Sobic.006G021800	similar to Uncharacterized protein family UPF0016 containing protein, expressed
Sobic.008G072600	similar to Uncharacterized plant-specific domain TIGR01627 family protein, expressed
Sobic.001G057100	similar to Uncharacterized plant-specific domain TIGR01615 family protein, expressed
Sobic.001G362800	similar to Uncharacterised protein family containing protein, expressed
Sobic.001G414650	similar to UDP-glucuronic acid decarboxylase
Sobic.001G530700	similar to UDP-galactose transporter, putative, expressed
Sobic.003G348800	similar to UDP-D-glucuronate decarboxylase
Sobic.004G121200	similar to UCW116, putative lipase
Sobic.001G221100	similar to Ubiquitin family protein, expressed
Sobic.003G186700	similar to Ubiquitin carboxyl-terminal hydrolase
Sobic.004G238900	similar to UbiE/COQ5 methyltransferase-like
Sobic.004G216700	similar to Two-component response regulator-like PRR1
Sobic.001G146000	similar to Tubulin beta-2/beta-3 chain
Sobic.003G135400	similar to Tubulin beta-2/beta-3 chain
Sobic.003G328800	similar to Tubulin beta-2/beta-3 chain
Sobic.010G224900	similar to Tubulin beta-2/beta-3 chain
Sobic.001G107100	similar to Tubulin alpha-2/alpha-4 chain
Sobic.002G350400	similar to Tubulin alpha-2/alpha-4 chain
Sobic.003G309700	similar to Tryptophan decarboxylase
Sobic.004G293500	similar to Trehalose-6-phosphate phosphatase
Sobic.001G077200	similar to Transposon protein, putative, Mutator sub-class, expressed
Sobic.005G024800	similar to Transporter, putative, expressed
Sobic.010G020600	similar to Transmembrane protein kinase
Sobic.003G204200	similar to Transcriptional factor B3-like
Sobic.007G000400	similar to Transcription factor viviparous 1-like
Sobic.007G184800	similar to Transcription factor RF2a
Sobic.008G055800	similar to Transcription factor MYB8
Sobic.003G157400	similar to TPR repeat
Sobic.001G441200	similar to Toc34-2 protein
Sobic.004G315100	similar to Thioredoxin-like 5
Sobic.010G166700	similar to Thaumatin-like protein 1, putative, expressed
Sobic.008G135300	similar to Thaumatin family protein, expressed
Sobic.001G436600	similar to Tetratricopeptide-like helical
Sobic.007G206200	similar to Ternary complex factor-like
Sobic.001G449500	similar to Ternary complex factor MIP1, putative, expressed
Sobic.005G177900	similar to TB2/DP1, HVA22 family protein, expressed
Sobic.005G169700	similar to Targeting protein for Xklp2 containing protein, expressed
Sobic.002G235700	similar to TA1 protein-like
Sobic.007G166600	similar to Superoxide dismutase [Cu-Zn], chloroplast precursor
Sobic.001G453800	similar to Superoxide dismutase [Cu-Zn]
Sobic.010G012900	similar to Superoxide dismutase
Sobic.001G282600	similar to Sugar transporter family protein, expressed
Sobic.004G218600	similar to Succinyl-CoA ligase [GDP-forming] beta-chain, mitochondrial precursor
Sobic.009G009900	similar to Subtilisin-chymotrypsin inhibitor CI-1B, putative, expressed
Sobic.007G204600	similar to Su1p
Sobic.007G048700	similar to Stomatin-like protein
Sobic.003G247600	similar to S-receptor kinase homolog-like
Sobic.005G050400	similar to SNELIPTRC, putative, expressed
Sobic.001G148600	similar to Small heat shock-like protein
Sobic.003G273300	similar to Single myb histone 4
Sobic.005G084900	similar to Similar to periplasmic serine proteinase
Sobic.005G039500	similar to Signal recognition particle protein, putative
Sobic.005G160200	similar to Sialyltransferase like protein
Sobic.004G304300	similar to Short-chain dehydrogenase/reductase protein-like
Sobic.003G113800	similar to Shaggy-related protein kinase gamma
Sobic.010G189600	similar to Seven transmembrane protein Mlo7
Sobic.004G247800	similar to SET domain-containing protein-like
Sobic.001G251600	similar to SET domain protein 123
Sobic.001G405000	similar to Ser-thr protein kinase, putative, expressed
Sobic.007G091900	similar to SERK1 protein-like
Sobic.008G024300	similar to Serine/threonine-protein kinase NAK, putative, expressed
Sobic.002G328900	similar to Serine/threonine kinase receptor-like protein
Sobic.010G186300	similar to Serine/threonine kinase
Sobic.005G102800	similar to Serine carboxypeptidase family protein, expressed
Sobic.001G013900	similar to Ser/Thr protein phosphatase family protein, expressed
Sobic.003G078300	similar to Senescence-induced receptor-like serine/threonine kinase-like
Sobic.001G438100	similar to Senescence-associated protein 15, putative, expressed
Sobic.004G338300	similar to SAP-like protein BP-73
Sobic.003G069500	similar to S-adenosylmethionine:2-demethylmenaquinone methyltransferase-like
Sobic.005G134100	similar to Rubredoxin family protein, expressed
Sobic.010G011200	similar to RuBisCO large subunit-binding protein subunit beta, chloroplast precursor
Sobic.009G098100	similar to RuBisCO large subunit-binding protein subunit alpha, chloroplast precursor
Sobic.001G399900	similar to Roothairless 3
Sobic.001G234300	similar to RNA-binding protein, putative, expressed
Sobic.001G357200	similar to RNA recognition motif family protein, expressed
Sobic.004G077800	similar to RNA polymerase Rpb3/Rpb11 dimerisation domain containing protein, expressed
Sobic.007G046400	similar to Ring zinc finger protein-like
Sobic.008G130900	similar to Ribosomal protein S6 containing protein, expressed
Sobic.004G298100	similar to Ribosomal protein L19
Sobic.004G261500	similar to Ribose-phosphate pyrophosphokinase 4
Sobic.010G193600	similar to Ribose-phosphate pyrophosphokinase 2
Sobic.010G241600	similar to Ribonuclease
Sobic.009G206500	similar to Respiratory burst oxidase-like protein C
Sobic.001G528600	similar to Remorin, C-terminal region family protein, expressed
Sobic.001G535400	similar to Remorin, C-terminal region family protein, expressed
Sobic.005G188400	similar to Remorin, C-terminal region family protein, expressed
Sobic.002G225000	similar to Remorin protein-like
Sobic.002G311000	similar to Receptor-like protein kinase-like protein
Sobic.003G214900	similar to Receptor-like protein kinase 1-like
Sobic.003G151300	similar to Receptor protein kinase PERK1-like protein
Sobic.001G475500	similar to Ras-related protein Rab11D, putative, expressed
Sobic.008G119400	similar to Rapid ALkalinization Factor family protein, expressed
Sobic.008G101300	similar to Rad51
Sobic.010G096100	similar to Rac-like GTP-binding protein 4
Sobic.001G255300	similar to Pyridoxal-dependent decarboxylase conserved domain containing protein, expressed
Sobic.003G052000	similar to Putative ZmEBE-1 protein
Sobic.007G132200	similar to Putative xeroderma pigmentosum group C protein
Sobic.004G302800	similar to Putative vesicle-associated membrane protein-associated protein
Sobic.003G419100	similar to Putative VAP27
Sobic.005G005300	similar to Putative uncharacterized protein T12C14_150
Sobic.001G121700	similar to Putative uncharacterized protein SB45I19.7
Sobic.008G010600	similar to Putative uncharacterized protein SB40L16.1
Sobic.009G188700	similar to Putative uncharacterized protein SB234M12.7
Sobic.010G262300	similar to Putative uncharacterized protein P0712G01.15
Sobic.004G293400	similar to Putative uncharacterized protein P0708H12.37
Sobic.009G074500	similar to Putative uncharacterized protein P0708D12.4
Sobic.004G285700	similar to Putative uncharacterized protein P0684A08.40
Sobic.009G137000	similar to Putative uncharacterized protein P0668F02.10
Sobic.004G345100	similar to Putative uncharacterized protein P0643F09.27
Sobic.002G004600	similar to Putative uncharacterized protein P0617C02.122-1
Sobic.002G183900	similar to Putative uncharacterized protein P0564H06.4
Sobic.002G375200	similar to Putative uncharacterized protein P0554A06.10
Sobic.002G376400	similar to Putative uncharacterized protein P0552F09.132
Sobic.003G359200	similar to Putative uncharacterized protein P0529H11.42
Sobic.002G393500	similar to Putative uncharacterized protein P0524G08.117
Sobic.002G190800	similar to Putative uncharacterized protein P0505H05.24
Sobic.002G387400	similar to Putative uncharacterized protein P0455H11.102
Sobic.003G098600	similar to Putative uncharacterized protein P0439B06.28
Sobic.003G365000	similar to Putative uncharacterized protein P0423B08.6
Sobic.003G401800	similar to Putative uncharacterized protein P0413C03.17
Sobic.007G101300	similar to Putative uncharacterized protein P0410E11.116
Sobic.003G217632	similar to Putative uncharacterized protein P0410E03.33-1
Sobic.002G221600	similar to Putative uncharacterized protein P0047B10.47
Sobic.009G004200	similar to Putative uncharacterized protein P0039H02.131
Sobic.001G390000	similar to Putative uncharacterized protein P0039H02.102-1
Sobic.002G128800	similar to Putative uncharacterized protein P0038F09.45
Sobic.010G193700	similar to Putative uncharacterized protein P0012B02.6
Sobic.009G113900	similar to Putative uncharacterized protein OSJNBb0111K12.17
Sobic.001G014000	similar to Putative uncharacterized protein OSJNBb0096M04.140
Sobic.009G128800	similar to Putative uncharacterized protein OSJNBb0092G21.7
Sobic.009G231600	similar to Putative uncharacterized protein OSJNBb0053D02.2
Sobic.001G350000	similar to Putative uncharacterized protein OSJNBb0023M11.12
Sobic.009G078900	similar to Putative uncharacterized protein OSJNBb0016G07.10
Sobic.004G066900	similar to Putative uncharacterized protein OSJNBb0006B22.5
Sobic.001G019400	similar to Putative uncharacterized protein OSJNBa0075M12.3
Sobic.009G124000	similar to Putative uncharacterized protein OSJNBa0073E05.18
Sobic.001G159300	similar to Putative uncharacterized protein OSJNBa0066H15.1
Sobic.002G128000	similar to Putative uncharacterized protein OSJNBa0059G06.14
Sobic.001G047900	similar to Putative uncharacterized protein OSJNBa0059E14.19
Sobic.001G047200	similar to Putative uncharacterized protein OSJNBa0059E14.15
Sobic.010G123300	similar to Putative uncharacterized protein OSJNBa0055N24.35
Sobic.010G153400	similar to Putative uncharacterized protein OSJNBa0052K15.14
Sobic.001G083100	similar to Putative uncharacterized protein OSJNBa0040E01.11
Sobic.007G211600	similar to Putative uncharacterized protein OSJNBa0025J22.9
Sobic.009G156800	similar to Putative uncharacterized protein OSJNBa0018H09.14
Sobic.008G088000	similar to Putative uncharacterized protein OSJNBa0010H19.12
Sobic.001G197000	similar to Putative uncharacterized protein OSJNBa0005K07.2
Sobic.009G088600	similar to Putative uncharacterized protein OSJNBa0004B23.1
Sobic.004G214200	similar to Putative uncharacterized protein OJ2055_H10.18
Sobic.007G194200	similar to Putative uncharacterized protein OJ1770_H02.35
Sobic.009G126100	similar to Putative uncharacterized protein OJ1764_D01.5
Sobic.009G212100	similar to Putative uncharacterized protein OJ1741_B01.8
Sobic.002G330700	similar to Putative uncharacterized protein OJ1612_A04.103
Sobic.001G495600	similar to Putative uncharacterized protein OJ1607A12.9
Sobic.009G124600	similar to Putative uncharacterized protein OJ1562_H01.1
Sobic.003G300400	similar to Putative uncharacterized protein OJ1414_E05.5
Sobic.009G240300	similar to Putative uncharacterized protein OJ1268_B08.2
Sobic.004G067900	similar to Putative uncharacterized protein OJ1226_A12.5
Sobic.002G264500	similar to Putative uncharacterized protein OJ1211_G06.22
Sobic.007G184700	similar to Putative uncharacterized protein OJ1211_G06.22
Sobic.004G280900	similar to Putative uncharacterized protein OJ1123_G04.7
Sobic.004G028900	similar to Putative uncharacterized protein OJ1007_D04.9
Sobic.007G022900	similar to Putative uncharacterized protein OJ1005_B05.24
Sobic.004G296200	similar to Putative uncharacterized protein C825ERIPDK
Sobic.003G162800	similar to Putative uncharacterized protein B1329D01.2
Sobic.010G278400	similar to Putative uncharacterized protein B1206D04.12
Sobic.009G157500	similar to Putative uncharacterized protein B1122D01.8
Sobic.007G067900	similar to Putative uncharacterized protein B1099H05.52
Sobic.002G226100	similar to Putative uncharacterized protein B1045B05.19-1
Sobic.003G028200	similar to Putative uncharacterized protein B1015E06.8
Sobic.008G026600	similar to Putative uncharacterized protein 5
Sobic.005G015300	similar to Putative uncharacterized protein 4B
Sobic.001G010200	similar to Putative uncharacterized protein
Sobic.001G023500	similar to Putative uncharacterized protein
Sobic.001G047600	similar to Putative uncharacterized protein
Sobic.001G068700	similar to Putative uncharacterized protein
Sobic.001G069500	similar to Putative uncharacterized protein
Sobic.001G069700	similar to Putative uncharacterized protein
Sobic.001G074000	similar to Putative uncharacterized protein
Sobic.001G108200	similar to Putative uncharacterized protein
Sobic.001G131900	similar to Putative uncharacterized protein
Sobic.001G142200	similar to Putative uncharacterized protein
Sobic.001G145200	similar to Putative uncharacterized protein
Sobic.001G151700	similar to Putative uncharacterized protein
Sobic.001G152000	similar to Putative uncharacterized protein
Sobic.001G157800	similar to Putative uncharacterized protein
Sobic.001G159900	similar to Putative uncharacterized protein
Sobic.001G183600	similar to Putative uncharacterized protein
Sobic.001G188600	similar to Putative uncharacterized protein
Sobic.001G197100	similar to Putative uncharacterized protein
Sobic.001G209800	similar to Putative uncharacterized protein
Sobic.001G210700	similar to Putative uncharacterized protein
Sobic.001G216200	similar to Putative uncharacterized protein
Sobic.001G302100	similar to Putative uncharacterized protein
Sobic.001G302400	similar to Putative uncharacterized protein
Sobic.001G308700	similar to Putative uncharacterized protein
Sobic.001G308900	similar to Putative uncharacterized protein
Sobic.001G309900	similar to Putative uncharacterized protein
Sobic.001G314200	similar to Putative uncharacterized protein
Sobic.001G322100	similar to Putative uncharacterized protein
Sobic.001G366500	similar to Putative uncharacterized protein
Sobic.001G369900	similar to Putative uncharacterized protein
Sobic.001G445200	similar to Putative uncharacterized protein
Sobic.001G482100	similar to Putative uncharacterized protein
Sobic.001G494400	similar to Putative uncharacterized protein
Sobic.001G499200	similar to Putative uncharacterized protein
Sobic.001G512200	similar to Putative uncharacterized protein
Sobic.001G522500	similar to Putative uncharacterized protein
Sobic.001G523700	similar to Putative uncharacterized protein
Sobic.001G534532	similar to Putative uncharacterized protein
Sobic.002G027600	similar to Putative uncharacterized protein
Sobic.002G047500	similar to Putative uncharacterized protein
Sobic.002G054700	similar to Putative uncharacterized protein
Sobic.002G056800	similar to Putative uncharacterized protein
Sobic.002G072200	similar to Putative uncharacterized protein
Sobic.002G117000	similar to Putative uncharacterized protein
Sobic.002G124900	similar to Putative uncharacterized protein
Sobic.002G139200	similar to Putative uncharacterized protein
Sobic.002G140000	similar to Putative uncharacterized protein
Sobic.002G142500	similar to Putative uncharacterized protein
Sobic.002G143200	similar to Putative uncharacterized protein
Sobic.002G152800	similar to Putative uncharacterized protein
Sobic.002G154600	similar to Putative uncharacterized protein
Sobic.002G166400	similar to Putative uncharacterized protein
Sobic.002G168600	similar to Putative uncharacterized protein
Sobic.002G177400	similar to Putative uncharacterized protein
Sobic.002G184900	similar to Putative uncharacterized protein
Sobic.002G187600	similar to Putative uncharacterized protein
Sobic.002G189600	similar to Putative uncharacterized protein
Sobic.002G203900	similar to Putative uncharacterized protein
Sobic.002G204300	similar to Putative uncharacterized protein
Sobic.002G213300	similar to Putative uncharacterized protein
Sobic.002G214600	similar to Putative uncharacterized protein
Sobic.002G216000	similar to Putative uncharacterized protein
Sobic.002G217600	similar to Putative uncharacterized protein
Sobic.002G221700	similar to Putative uncharacterized protein
Sobic.002G233500	similar to Putative uncharacterized protein
Sobic.002G235600	similar to Putative uncharacterized protein
Sobic.002G244100	similar to Putative uncharacterized protein
Sobic.002G244300	similar to Putative uncharacterized protein
Sobic.002G248700	similar to Putative uncharacterized protein
Sobic.002G270100	similar to Putative uncharacterized protein
Sobic.002G272000	similar to Putative uncharacterized protein
Sobic.002G272100	similar to Putative uncharacterized protein
Sobic.002G285450	similar to Putative uncharacterized protein
Sobic.002G295800	similar to Putative uncharacterized protein
Sobic.002G296400	similar to Putative uncharacterized protein
Sobic.002G302000	similar to Putative uncharacterized protein
Sobic.002G305100	similar to Putative uncharacterized protein
Sobic.002G306300	similar to Putative uncharacterized protein
Sobic.002G321400	similar to Putative uncharacterized protein
Sobic.002G330800	similar to Putative uncharacterized protein
Sobic.002G339900	similar to Putative uncharacterized protein
Sobic.002G347900	similar to Putative uncharacterized protein
Sobic.002G348700	similar to Putative uncharacterized protein
Sobic.002G350700	similar to Putative uncharacterized protein
Sobic.002G386100	similar to Putative uncharacterized protein
Sobic.002G387600	similar to Putative uncharacterized protein
Sobic.002G392400	similar to Putative uncharacterized protein
Sobic.002G404900	similar to Putative uncharacterized protein
Sobic.002G419200	similar to Putative uncharacterized protein
Sobic.002G420100	similar to Putative uncharacterized protein
Sobic.003G004100	similar to Putative uncharacterized protein
Sobic.003G011800	similar to Putative uncharacterized protein
Sobic.003G023800	similar to Putative uncharacterized protein
Sobic.003G033100	similar to Putative uncharacterized protein
Sobic.003G036900	similar to Putative uncharacterized protein
Sobic.003G039500	similar to Putative uncharacterized protein
Sobic.003G040000	similar to Putative uncharacterized protein
Sobic.003G045600	similar to Putative uncharacterized protein
Sobic.003G053700	similar to Putative uncharacterized protein
Sobic.003G083400	similar to Putative uncharacterized protein
Sobic.003G098500	similar to Putative uncharacterized protein
Sobic.003G102400	similar to Putative uncharacterized protein
Sobic.003G102700	similar to Putative uncharacterized protein
Sobic.003G107700	similar to Putative uncharacterized protein
Sobic.003G108200	similar to Putative uncharacterized protein
Sobic.003G117500	similar to Putative uncharacterized protein
Sobic.003G146600	similar to Putative uncharacterized protein
Sobic.003G165800	similar to Putative uncharacterized protein
Sobic.003G174900	similar to Putative uncharacterized protein
Sobic.003G182100	similar to Putative uncharacterized protein
Sobic.003G188300	similar to Putative uncharacterized protein
Sobic.003G211200	similar to Putative uncharacterized protein
Sobic.003G217500	similar to Putative uncharacterized protein
Sobic.003G221100	similar to Putative uncharacterized protein
Sobic.003G223100	similar to Putative uncharacterized protein
Sobic.003G239900	similar to Putative uncharacterized protein
Sobic.003G245600	similar to Putative uncharacterized protein
Sobic.003G285700	similar to Putative uncharacterized protein
Sobic.003G285900	similar to Putative uncharacterized protein
Sobic.003G288200	similar to Putative uncharacterized protein
Sobic.003G290000	similar to Putative uncharacterized protein
Sobic.003G290600	similar to Putative uncharacterized protein
Sobic.003G292300	similar to Putative uncharacterized protein
Sobic.003G303900	similar to Putative uncharacterized protein
Sobic.003G305900	similar to Putative uncharacterized protein
Sobic.003G309600	similar to Putative uncharacterized protein
Sobic.003G315700	similar to Putative uncharacterized protein
Sobic.003G342700	similar to Putative uncharacterized protein
Sobic.003G343200	similar to Putative uncharacterized protein
Sobic.003G349800	similar to Putative uncharacterized protein
Sobic.003G355200	similar to Putative uncharacterized protein
Sobic.003G366300	similar to Putative uncharacterized protein
Sobic.003G400600	similar to Putative uncharacterized protein
Sobic.003G410500	similar to Putative uncharacterized protein
Sobic.004G007600	similar to Putative uncharacterized protein
Sobic.004G010700	similar to Putative uncharacterized protein
Sobic.004G020800	similar to Putative uncharacterized protein
Sobic.004G025200	similar to Putative uncharacterized protein
Sobic.004G026200	similar to Putative uncharacterized protein
Sobic.004G030400	similar to Putative uncharacterized protein
Sobic.004G033000	similar to Putative uncharacterized protein
Sobic.004G051300	similar to Putative uncharacterized protein
Sobic.004G055800	similar to Putative uncharacterized protein
Sobic.004G060500	similar to Putative uncharacterized protein
Sobic.004G060600	similar to Putative uncharacterized protein
Sobic.004G064000	similar to Putative uncharacterized protein
Sobic.004G064300	similar to Putative uncharacterized protein
Sobic.004G067000	similar to Putative uncharacterized protein
Sobic.004G070800	similar to Putative uncharacterized protein
Sobic.004G074500	similar to Putative uncharacterized protein
Sobic.004G075700	similar to Putative uncharacterized protein
Sobic.004G080100	similar to Putative uncharacterized protein
Sobic.004G085200	similar to Putative uncharacterized protein
Sobic.004G086300	similar to Putative uncharacterized protein
Sobic.004G086400	similar to Putative uncharacterized protein
Sobic.004G097300	similar to Putative uncharacterized protein
Sobic.004G113900	similar to Putative uncharacterized protein
Sobic.004G130900	similar to Putative uncharacterized protein
Sobic.004G193500	similar to Putative uncharacterized protein
Sobic.004G198000	similar to Putative uncharacterized protein
Sobic.004G215100	similar to Putative uncharacterized protein
Sobic.004G227500	similar to Putative uncharacterized protein
Sobic.004G229200	similar to Putative uncharacterized protein
Sobic.004G231300	similar to Putative uncharacterized protein
Sobic.004G236400	similar to Putative uncharacterized protein
Sobic.004G241900	similar to Putative uncharacterized protein
Sobic.004G252200	similar to Putative uncharacterized protein
Sobic.004G253500	similar to Putative uncharacterized protein
Sobic.004G259366	similar to Putative uncharacterized protein
Sobic.004G261100	similar to Putative uncharacterized protein
Sobic.004G261200	similar to Putative uncharacterized protein
Sobic.004G263000	similar to Putative uncharacterized protein
Sobic.004G279200	similar to Putative uncharacterized protein
Sobic.004G282000	similar to Putative uncharacterized protein
Sobic.004G307300	similar to Putative uncharacterized protein
Sobic.004G310100	similar to Putative uncharacterized protein
Sobic.004G319800	similar to Putative uncharacterized protein
Sobic.004G331000	similar to Putative uncharacterized protein
Sobic.004G332800	similar to Putative uncharacterized protein
Sobic.004G344700	similar to Putative uncharacterized protein
Sobic.004G357000	similar to Putative uncharacterized protein
Sobic.004G357400	similar to Putative uncharacterized protein
Sobic.005G021200	similar to Putative uncharacterized protein
Sobic.005G023900	similar to Putative uncharacterized protein
Sobic.005G056500	similar to Putative uncharacterized protein
Sobic.005G102200	similar to Putative uncharacterized protein
Sobic.005G139400	similar to Putative uncharacterized protein
Sobic.005G194800	similar to Putative uncharacterized protein
Sobic.005G201100	similar to Putative uncharacterized protein
Sobic.005G205000	similar to Putative uncharacterized protein
Sobic.005G228100	similar to Putative uncharacterized protein
Sobic.006G258300	similar to Putative uncharacterized protein
Sobic.006G281900	similar to Putative uncharacterized protein
Sobic.007G005600	similar to Putative uncharacterized protein
Sobic.007G006700	similar to Putative uncharacterized protein
Sobic.007G009500	similar to Putative uncharacterized protein
Sobic.007G013500	similar to Putative uncharacterized protein
Sobic.007G018900	similar to Putative uncharacterized protein
Sobic.007G026200	similar to Putative uncharacterized protein
Sobic.007G027200	similar to Putative uncharacterized protein
Sobic.007G027301	similar to Putative uncharacterized protein
Sobic.007G038700	similar to Putative uncharacterized protein
Sobic.007G076200	similar to Putative uncharacterized protein
Sobic.007G084200	similar to Putative uncharacterized protein
Sobic.007G087100	similar to Putative uncharacterized protein
Sobic.007G090427	similar to Putative uncharacterized protein
Sobic.007G105700	similar to Putative uncharacterized protein
Sobic.007G113900	similar to Putative uncharacterized protein
Sobic.007G122400	similar to Putative uncharacterized protein
Sobic.007G165900	similar to Putative uncharacterized protein
Sobic.007G167200	similar to Putative uncharacterized protein
Sobic.007G187800	similar to Putative uncharacterized protein
Sobic.007G208500	similar to Putative uncharacterized protein
Sobic.007G224000	similar to Putative uncharacterized protein
Sobic.007G224100	similar to Putative uncharacterized protein
Sobic.008G020200	similar to Putative uncharacterized protein
Sobic.008G040400	similar to Putative uncharacterized protein
Sobic.008G107800	similar to Putative uncharacterized protein
Sobic.008G162100	similar to Putative uncharacterized protein
Sobic.008G175200	similar to Putative uncharacterized protein
Sobic.009G032600	similar to Putative uncharacterized protein
Sobic.009G055600	similar to Putative uncharacterized protein
Sobic.009G055900	similar to Putative uncharacterized protein
Sobic.009G070700	similar to Putative uncharacterized protein
Sobic.009G073300	similar to Putative uncharacterized protein
Sobic.009G079100	similar to Putative uncharacterized protein
Sobic.009G102100	similar to Putative uncharacterized protein
Sobic.009G107200	similar to Putative uncharacterized protein
Sobic.009G111500	similar to Putative uncharacterized protein
Sobic.009G162900	similar to Putative uncharacterized protein
Sobic.009G175100	similar to Putative uncharacterized protein
Sobic.009G184800	similar to Putative uncharacterized protein
Sobic.009G186600	similar to Putative uncharacterized protein
Sobic.009G194900	similar to Putative uncharacterized protein
Sobic.009G198700	similar to Putative uncharacterized protein
Sobic.009G201900	similar to Putative uncharacterized protein
Sobic.009G205800	similar to Putative uncharacterized protein
Sobic.009G205900	similar to Putative uncharacterized protein
Sobic.009G215000	similar to Putative uncharacterized protein
Sobic.009G216300	similar to Putative uncharacterized protein
Sobic.009G226900	similar to Putative uncharacterized protein
Sobic.009G237500	similar to Putative uncharacterized protein
Sobic.009G251000	similar to Putative uncharacterized protein
Sobic.010G003100	similar to Putative uncharacterized protein
Sobic.010G004900	similar to Putative uncharacterized protein
Sobic.010G008400	similar to Putative uncharacterized protein
Sobic.010G008900	similar to Putative uncharacterized protein
Sobic.010G009400	similar to Putative uncharacterized protein
Sobic.010G015500	similar to Putative uncharacterized protein
Sobic.010G029300	similar to Putative uncharacterized protein
Sobic.010G055000	similar to Putative uncharacterized protein
Sobic.010G055400	similar to Putative uncharacterized protein
Sobic.010G073700	similar to Putative uncharacterized protein
Sobic.010G101400	similar to Putative uncharacterized protein
Sobic.010G108900	similar to Putative uncharacterized protein
Sobic.010G112200	similar to Putative uncharacterized protein
Sobic.010G120200	similar to Putative uncharacterized protein
Sobic.010G126100	similar to Putative uncharacterized protein
Sobic.010G132500	similar to Putative uncharacterized protein
Sobic.010G143300	similar to Putative uncharacterized protein
Sobic.010G168200	similar to Putative uncharacterized protein
Sobic.010G171000	similar to Putative uncharacterized protein
Sobic.010G184100	similar to Putative uncharacterized protein
Sobic.010G189100	similar to Putative uncharacterized protein
Sobic.010G196200	similar to Putative uncharacterized protein
Sobic.010G196400	similar to Putative uncharacterized protein
Sobic.010G205000	similar to Putative uncharacterized protein
Sobic.010G210900	similar to Putative uncharacterized protein
Sobic.010G219600	similar to Putative uncharacterized protein
Sobic.010G230300	similar to Putative uncharacterized protein
Sobic.010G243000	similar to Putative uncharacterized protein
Sobic.010G246700	similar to Putative uncharacterized protein
Sobic.010G252500	similar to Putative uncharacterized protein
Sobic.010G269200	similar to Putative uncharacterized protein
Sobic.007G114500	similar to Putative UDP-glucose 4-epimerase
Sobic.007G123900	similar to Putative Trp-Asp repeat protein
Sobic.007G123600	similar to Putative tRNA modification GTPase trmE
Sobic.004G290000	similar to Putative tripeptidyl peptidase II
Sobic.002G317600	similar to Putative translational inhibitor protein
Sobic.002G351600	similar to Putative tocopherol polyprenyltransferase
Sobic.002G343400	similar to Putative Tic20 protein
Sobic.004G214400	similar to Putative Tic20
Sobic.004G199700	similar to Putative tetratricopeptide repeat (TPR)-containing protein
Sobic.010G033800	similar to Putative sulfate transporter Sultr3
Sobic.007G147200	similar to Putative subtilisin-like proteinase
Sobic.009G151000	similar to Putative subtilisin-like proteinase
Sobic.004G336700	similar to Putative SPATULA
Sobic.009G053600	similar to Putative serine carboxypeptidase II
Sobic.001G014500	similar to Putative RNA polymerase I, II and III 16.5 kDa subunit
Sobic.002G170200	similar to Putative RING zinc finger protein
Sobic.007G144000	similar to Putative RING finger 1
Sobic.004G255500	similar to Putative ribulose-1,5-bisphosphate carboxylase/oxygenase small subunit N-methyltransferase
Sobic.003G141700	similar to Putative ribosomal protein L15
Sobic.003G289800	similar to Putative receptor protein kinase PERK1
Sobic.008G038200	similar to Putative receptor protein kinase CRINKLY4 precursor
Sobic.002G004700	similar to Putative quinone oxidoreductase
Sobic.010G168900	similar to Putative Potassium-efflux system protein
Sobic.001G522100	similar to Putative potassium/proton antiporter-like protein
Sobic.010G112800	similar to Putative potassium transporter
Sobic.002G045700	similar to Putative polynucleotide phosphorylase
Sobic.004G096900	similar to Putative pollen specific protein
Sobic.001G498500	similar to Putative phosphoserine aminotransferase
Sobic.010G059000	similar to Putative phosphoprotein
Sobic.002G155900	similar to Putative phosphomannomutase
Sobic.007G219100	similar to Putative phosphatidylinositol-phosphatidylcholine transfer protein
Sobic.002G010700	similar to Putative peroxidase
Sobic.002G339100	similar to Putative organic cation transporter
Sobic.002G430100	similar to Putative omega-3 fatty acid desaturase
Sobic.010G189700	similar to Putative nucleoid DNA-binding protein cnd41, chloroplast
Sobic.001G096900	similar to Putative NPH3 domain containing protein
Sobic.010G109200	similar to Putative nitrite transporter
Sobic.004G003900	similar to Putative nitric-oxide synthase
Sobic.004G073600	similar to Putative multidrug resistance protein
Sobic.003G377700	similar to Putative MtN3
Sobic.010G006700	similar to Putative MtN21
Sobic.002G153400	similar to Putative MND1 domain containing protein
Sobic.007G050600	similar to Putative mixed beta glucan synthase
Sobic.001G383300	similar to Putative mitochondrial half-ABC transporter
Sobic.004G302900	similar to Putative mitochondrial carrier protein
Sobic.007G194000	similar to Putative microtubule-associated protein
Sobic.004G208301	similar to Putative met-10+ protein
Sobic.002G365700	similar to Putative membrane protein
Sobic.004G284800	similar to Putative MAP kinase
Sobic.010G278700	similar to Putative lysine ketoglutarate reductase trans-splicing related 1
Sobic.003G370500	similar to Putative lung alpha/beta hydrolase protein 1
Sobic.003G297700	similar to Putative Lipid-A-disaccharide synthase
Sobic.010G156100	similar to Putative lipase
Sobic.002G218500	similar to Putative lecithin diacylglycerol cholesterol acyltransferase
Sobic.003G428600	similar to Putative LAF3 isoform 2
Sobic.003G352700	similar to Putative laccase
Sobic.009G167400	similar to Putative kinase interacting family protein
Sobic.010G261500	similar to Putative JD1
Sobic.009G211400	similar to 'putative inositol-1,4,5-trisphosphate phosphatase'
Sobic.001G022000	similar to Putative IAA amidohydrolase
Sobic.010G256600	similar to Putative HGA1
Sobic.002G355300	similar to Putative heterogeneous nuclear ribonucleoprotein A1
Sobic.001G005800	similar to Putative H-box binding protein, KAP2, with alternative splicing isoforms
Sobic.003G161800	similar to Putative HASTY
Sobic.003G286300	similar to Putative GTP-binding protein
Sobic.009G148500	similar to Putative GTP-binding protein
Sobic.004G197600	similar to Putative GPI-anchored protein
Sobic.003G358900	similar to Putative glutamate transporter
Sobic.003G394900	similar to Putative floral activator, relative of early flowering 6
Sobic.010G144900	similar to Putative fiber protein Fb34
Sobic.007G170800	similar to Putative fatty acyl coA reductase
Sobic.010G181500	similar to Putative fatty acid elongase
Sobic.002G033000	similar to Putative family II extracellular lipase 1
Sobic.003G290400	similar to Putative elicitor inducible beta-1,3-glucanase NtEIG-E76
Sobic.007G023600	similar to Putative DNA polymerase III like protein
Sobic.001G041500	similar to Putative DNA binding protein
Sobic.005G219300	similar to Putative disease resistance protein RPM1
Sobic.007G172600	similar to Putative dihydroneopterin aldolase
Sobic.008G133600	similar to Putative diaminopimelate epimerase, chloroplast precursor
Sobic.001G096300	similar to Putative Deoxyhypusine synthase
Sobic.004G177600	similar to Putative DDT domain-containing protein
Sobic.007G034500	similar to Putative DAG protein
Sobic.001G512000	similar to Putative cyclin-dependent kinase inhibitor 3
Sobic.003G115900	similar to Putative CTV.2
Sobic.001G131001	similar to Putative Core-2/I-Branching enzyme
Sobic.007G022700	similar to Putative COP9 complex subunit 3, FUS11
Sobic.010G086300	similar to Putative chaperone protein DnaJ
Sobic.002G310600	similar to Putative chalcone synthase
Sobic.003G345000	similar to Putative calcium dependent protein kinase
Sobic.004G333700	similar to Putative calcineurin B subunit
Sobic.004G130600	similar to Putative calcineurin B
Sobic.009G017500	similar to Putative beta-N-acetylhexosaminidase
Sobic.009G150900	similar to Putative beta-hydroxyacyl-ACP dehydratase
Sobic.004G233700	similar to Putative beta-D-xylosidase
Sobic.007G018500	similar to Putative avr9 elicitor response protein
Sobic.010G118300	similar to Putative auxin-independent growth promoter
Sobic.002G310300	similar to Putative ATP-dependent DNA helicase
Sobic.006G129000	similar to Putative ATP/GTP binding protein
Sobic.003G358300	similar to Putative ataxin-3 homolog
Sobic.003G441200	similar to Putative aspartyl aminopeptidase
Sobic.003G314800	similar to Putative aspartic proteinase nepenthesin II
Sobic.003G078400	similar to Putative aspartic proteinase nepenthesin I
Sobic.002G223500	similar to Putative asparate aminotransferase
Sobic.002G304100	similar to Putative asparaginyl-tRNA synthetase, chloroplast/mitochondrial
Sobic.004G203500	similar to Putative arp3
Sobic.004G295500	similar to Putative AP2 domain containing protein
Sobic.002G262400	similar to Putative anthocyanin-related membrane protein 1
Sobic.007G075200	similar to Putative aminoimidazolecarboximide ribonucleotide transformylase
Sobic.004G001000	similar to Putative amino acid transport protein
Sobic.009G013400	similar to Putative amino acid selective channel protein
Sobic.003G142100	similar to Putative alpha-L-arabinofuranosidase/beta-D-xylosidase isoenzyme ARA- I
Sobic.001G322200	similar to Putative alpha/beta hydrolase
Sobic.004G218700	similar to Putative alcohol oxidase
Sobic.004G214000	similar to Putative adenine phosphoribosyltransferase form 2
Sobic.002G128600	similar to Putative acyltransferase
Sobic.003G391600	similar to Putative 4-coumarate:coenzyme A ligase
Sobic.010G073500	similar to Putative 3-oxoacyl-[acyl-carrier-protein] synthase I, chloroplast
Sobic.004G023900	similar to Putative 3-isopropylmalate dehydratase large subunit
Sobic.009G010900	similar to Putative 3-beta hydroxysteroid dehydrogenase/isomerase protein
Sobic.001G343300	similar to Putative 3-beta hydroxysteroid dehydrogenase/isomerase
Sobic.009G212000	similar to Putative 30S ribosomal protein S1
Sobic.003G182200	similar to Putative 2-oxoglutarate-dependent oxygenase
Sobic.003G157500	similar to Putative 2-oxoglutarate-dependent dioxygenase
Sobic.002G374650	similar to Putative (S)-2-hydroxy-acid oxidase
Sobic.008G100300	similar to Pumilio-family RNA binding repeat containing protein, expressed
Sobic.006G015800	similar to Pullulanase-type starch debranching enzyme
Sobic.010G164500	similar to Protodermal factor-like
Sobic.002G039400	similar to Protein YABBY 1
Sobic.001G423300	similar to Protein TOC75, chloroplast precursor
Sobic.001G399300	similar to Protein phosphatase 2C, putative, expressed
Sobic.008G008500	similar to Protein phosphatase 2c, putative, expressed
Sobic.008G096200	similar to Protein kinase, putative, expressed
Sobic.001G440500	similar to Protein kinase family protein, putative, expressed
Sobic.001G071700	similar to Protein kinase domain containing protein, expressed
Sobic.001G195000	similar to Protein kinase domain containing protein, expressed
Sobic.001G208600	similar to Protein kinase domain containing protein, expressed
Sobic.009G193400	similar to Protein kinase
Sobic.003G443000	similar to Protein DEHYDRATION-INDUCED 19 homolog 5
Sobic.004G309400	similar to Protein DCL, chloroplast precursor
Sobic.001G502200	similar to Proteasome subunit alpha type
Sobic.008G082400	similar to Proline-rich protein
Sobic.001G361800	similar to Proline-rich family protein, putative, expressed
Sobic.004G192800	similar to Prohibitin
Sobic.004G345500	similar to Probable voltage-gated potassium channel subunit beta (K(+) channel subunit beta)
Sobic.001G211900	similar to Probable protein arginine N-methyltransferase 6.2
Sobic.009G015900	similar to Probable histone H2A.6
Sobic.004G295100	similar to Probable aquaporin TIP2-1
Sobic.001G336500	similar to Probable 6-phosphogluconolactonase 1
Sobic.010G067950	similar to PRIP-interacting protein-like
Sobic.007G090537	similar to Preprotein translocase subunit secY, chloroplast precursor
Sobic.005G072100	similar to Preprotein translocase secA subunit
Sobic.003G014700	similar to PPR-repeat protein-like
Sobic.001G312700	similar to PPR986-12, putative, expressed
Sobic.002G142700	similar to PPR protein-like protein
Sobic.005G107500	similar to POT family protein, expressed
Sobic.010G052400	similar to Polycomb protein EZ1
Sobic.008G110200	similar to Pollen-specific protein SF3, putative, expressed
Sobic.002G402600	similar to Pleckstrin homology (PH) domain-containing protein-like
Sobic.010G004400	similar to Plastid division regulator MinD
Sobic.006G210800	similar to Plastid coproporphyrinogen III oxidase
Sobic.002G357000	similar to Plasma membrane-bound peroxidase 2b
Sobic.008G190500	similar to Plasma membrane ATPase 1
Sobic.010G027200	similar to PL5L15
Sobic.001G473800	similar to PHP domain C-terminal region family protein, expressed
Sobic.003G370000	similar to Photosystem II subunit PsbS
Sobic.001G376700	similar to Photolyase/blue-light receptor PHR2, putative, expressed
Sobic.003G358600	similar to Phosphorylase
Sobic.002G231500	similar to Phosphoribosylaminoimidazole-succinocarboxamide synthase
Sobic.003G360700	similar to Phospholipid/glycerol acyltransferase-like protein
Sobic.006G148300	similar to Phosphoenolpyruvate carboxylase kinase 4
Sobic.002G379600	similar to Phospho-2-dehydro-3-deoxyheptonate aldolase 2, chloroplast precursor
Sobic.001G351000	similar to Phospho-2-dehydro-3-deoxyheptonate aldolase 1, chloroplast precursor
Sobic.002G403100	similar to Phosphatidylinositol-4-phosphate 5-kinase-like protein
Sobic.010G187100	similar to Phosphatidic acid phosphatase-like
Sobic.006G149400	similar to Phosphate translocator-like
Sobic.004G340500	similar to Phloem-specific lectin-like
Sobic.004G220300	similar to Phenylalanine ammonia-lyase
Sobic.004G220400	similar to Phenylalanine ammonia-lyase
Sobic.001G172300	similar to PfkB-type carbohydrate kinase family protein, putative, expressed
Sobic.004G076000	similar to Peroxiredoxin-2E-2, chloroplast precursor
Sobic.010G072900	similar to Peroxiredoxin Q, chloroplast precursor
Sobic.010G245800	similar to Peroxidase 16 protein
Sobic.002G300700	similar to Peptidyl-prolyl cis-trans isomerase
Sobic.003G136400	similar to Peptidyl-prolyl cis-trans isomerase
Sobic.007G143700	similar to Peptidyl-prolyl cis-trans isomerase
Sobic.002G039100	similar to Peptide transporter-like
Sobic.008G113200	similar to Pentatricopeptide, putative, expressed
Sobic.010G032300	similar to Pentatricopeptide, putative, expressed
Sobic.010G091500	similar to Pentatricopeptide, putative, expressed
Sobic.004G235100	similar to Pentatricopeptide repeat protein 5
Sobic.002G414800	similar to Pentatricopeptide (PPR) repeat-containing protein-like
Sobic.010G228100	similar to Patatin-like phospholipase domain containing protein-like
Sobic.003G395500	similar to P0497A05.16 protein
Sobic.009G162700	similar to P0482D04.17 protein
Sobic.003G410600	similar to P0482D04.15 protein
Sobic.003G053500	similar to P0028E10.22 protein
Sobic.001G475800	similar to Oxidoreductase, zinc-binding dehydrogenase family protein, expressed
Sobic.003G167900	similar to Oxidoreductase, 2OG-Fe(II) oxygenase-like protein
Sobic.008G078400	similar to Outer envelope protein, putative, expressed
Sobic.006G145500	similar to OSJNBb0070J16.1 protein
Sobic.006G036400	similar to OSJNBb0043H09.3 protein
Sobic.006G232800	similar to OSJNBb0034I13.6 protein
Sobic.006G270200	similar to OSJNBb0017I01.21 protein
Sobic.006G227300	similar to OSJNBb0015D13.3 protein
Sobic.006G261700	similar to OSJNBb0004A17.4 protein
Sobic.006G261600	similar to OSJNBb0004A17.1 protein
Sobic.006G235350	similar to OSJNBb0003B01.9 protein
Sobic.006G226200	similar to OSJNBa0089N06.17 protein
Sobic.006G191900	similar to OSJNBa0088A01.18 protein
Sobic.006G196200	similar to OSJNBa0086O06.9 protein
Sobic.006G129900	similar to OSJNBa0084K20.10 protein
Sobic.006G252466	similar to OSJNBa0084K01.8 protein
Sobic.006G082500	similar to OSJNBa0084A10.6 protein
Sobic.001G043000	similar to OSJNBa0081C01.23 protein
Sobic.006G166800	similar to OSJNBa0079A21.7 protein
Sobic.006G148800	similar to OSJNBa0073E02.14 protein
Sobic.006G277000	similar to OSJNBa0070M12.14 protein
Sobic.006G189700	similar to OSJNBa0064M23.12 protein
Sobic.006G221300	similar to OSJNBa0053K19.22 protein
Sobic.006G066200	similar to OSJNBa0042I15.8 protein
Sobic.006G066500	similar to OSJNBa0042I15.15 protein
Sobic.007G071300	similar to OSJNBa0041M06.7 protein
Sobic.006G237000	similar to OSJNBa0033G05.5 protein
Sobic.006G136800	similar to OSJNBa0029H02.19 protein
Sobic.006G111700	similar to OSJNBa0016O02.3 protein
Sobic.006G139100	similar to OSJNBa0014K14.19 protein
Sobic.006G193100	similar to OSJNBa0013K16.7 protein
Sobic.004G326500	similar to OSJNBa0010H02.5 protein
Sobic.006G240400	similar to OSJNBa0010D21.9 protein
Sobic.006G200500	similar to OSJNBa0006A01.21 protein
Sobic.001G010800	similar to OSIGBa0157N01.7 protein
Sobic.006G143300	similar to OSIGBa0157K09-H0214G12.10 protein
Sobic.006G140300	similar to OSIGBa0157A06.2 protein
Sobic.006G061000	similar to OSIGBa0155K12.4 protein
Sobic.006G097000	similar to OSIGBa0152K17.10 protein
Sobic.005G102100	similar to OSIGBa0148I18.6 protein
Sobic.006G002700	similar to OSIGBa0148I18.3 protein
Sobic.006G054300	similar to OSIGBa0145N07.5 protein
Sobic.006G148100	similar to OSIGBa0145M07.5 protein
Sobic.004G274800	similar to OSIGBa0142I02-OSIGBa0101B20.14 protein
Sobic.006G198300	similar to OSIGBa0142I02-OSIGBa0101B20.14 protein
Sobic.006G146200	similar to OSIGBa0140J09.1 protein
Sobic.006G183400	similar to OSIGBa0139P06.8 protein
Sobic.006G235600	similar to OSIGBa0138H21-OSIGBa0138E01.14 protein
Sobic.006G235500	similar to OSIGBa0138H21-OSIGBa0138E01.13 protein
Sobic.007G184300	similar to OSIGBa0137O04.7 protein
Sobic.006G116900	similar to OSIGBa0135C13.1 protein
Sobic.006G249500	similar to OSIGBa0132E09-OSIGBa0108L24.12 protein
Sobic.006G012700	similar to OSIGBa0131J24.6 protein
Sobic.006G110300	similar to OSIGBa0130P02.4 protein
Sobic.006G112500	similar to OSIGBa0115M15.11 protein
Sobic.006G111300	similar to OSIGBa0115M15.1 protein
Sobic.006G156000	similar to OSIGBa0115K01-H0319F09.23 protein
Sobic.004G226400	similar to OSIGBa0115K01-H0319F09.10 protein
Sobic.010G019900	similar to OSIGBa0115A19.4 protein
Sobic.006G060700	similar to OSIGBa0113L04.7 protein
Sobic.006G084500	similar to OSIGBa0102D10.5 protein
Sobic.006G102800	similar to OSIGBa0093K19.7 protein
Sobic.006G075000	similar to OSIGBa0092M08.8 protein
Sobic.006G047500	similar to OSIGBa0092E09.2 protein
Sobic.001G090300	similar to OSIGBa0076I14.10 protein
Sobic.008G114700	similar to Os12g0530100 protein
Sobic.008G107500	similar to Os12g0507300 protein
Sobic.001G037400	similar to Os12g0235700 protein
Sobic.008G083300	similar to Os12g0235700 protein
Sobic.008G075200	similar to Os12g0210800 protein
Sobic.003G239800	similar to Os12g0182800 protein
Sobic.008G052300	similar to Os12g0169100 protein
Sobic.005G211500	similar to Os11g0673200 protein
Sobic.005G152100	similar to Os11g0552000 protein
Sobic.005G139300	similar to Os11g0536800 protein
Sobic.005G124100	similar to Os11g0514000 protein
Sobic.008G046900	similar to Os11g0162200 protein
Sobic.005G001100	similar to Os11g0102900 protein
Sobic.001G288900	similar to Os10g0573800 protein
Sobic.002G292800	similar to Os09g0555600 protein
Sobic.002G292200	similar to Os09g0555300 protein
Sobic.002G286100	similar to Os09g0547200 protein
Sobic.002G284100	similar to Os09g0544800 protein
Sobic.010G170300	similar to Os09g0511600 protein
Sobic.002G254500	similar to Os09g0500200 protein
Sobic.002G253100	similar to Os09g0498100 protein
Sobic.002G246200	similar to Os09g0487500 protein
Sobic.002G246000	similar to Os09g0487200 protein
Sobic.002G245100	similar to Os09g0484800 protein
Sobic.002G194800	similar to Os09g0397400 protein
Sobic.002G180000	similar to Os09g0361100 protein
Sobic.007G166800	similar to Os08g0561600 protein
Sobic.007G167300	similar to Os08g0560300 protein
Sobic.007G180900	similar to Os08g0546100 protein
Sobic.007G203000	similar to Os08g0520100 protein
Sobic.007G227100	similar to Os08g0482100 protein
Sobic.002G179900	similar to Os08g0398300 protein
Sobic.007G090400	similar to Os08g0254900 protein
Sobic.001G432000	similar to Os08g0239000 protein
Sobic.001G529000	similar to Os08g0160000 protein
Sobic.007G042300	similar to Os08g0152800 protein
Sobic.007G033400	similar to Os08g0137400 protein
Sobic.001G349900	similar to Os08g0106000 protein
Sobic.002G409900	similar to Os07g0669200 protein
Sobic.002G408500	similar to Os07g0667300 protein
Sobic.002G396400	similar to Os07g0645000 protein
Sobic.002G388700	similar to Os07g0634900 protein
Sobic.001G346100	similar to Os07g0618400 protein
Sobic.002G370100	similar to Os07g0606900 protein
Sobic.002G366000	similar to Os07g0600700 protein
Sobic.002G359000	similar to Os07g0588200 protein
Sobic.002G355100	similar to Os07g0584100 protein
Sobic.002G338400	similar to Os07g0559400 protein
Sobic.002G320600	similar to Os07g0520400 protein
Sobic.002G311501	similar to Os07g0503500 protein
Sobic.002G311700	similar to Os07g0503500 protein
Sobic.002G301000	similar to Os07g0479100 protein
Sobic.002G300100	similar to Os07g0475700 protein
Sobic.002G298900	similar to Os07g0470800 protein
Sobic.002G108600	similar to Os07g0287000 protein
Sobic.002G078000	similar to Os07g0222900 protein
Sobic.002G045200	similar to Os07g0166700 protein
Sobic.002G006100	similar to Os07g0107800 protein
Sobic.010G277700	similar to Os06g0729800 protein
Sobic.010G259600	similar to Os06g0710700 protein
Sobic.004G261800	similar to Os06g0326400 protein
Sobic.010G120600	similar to Os06g0288300 protein
Sobic.010G100700	similar to Os06g0244700 protein
Sobic.010G062900	similar to Os06g0180000 protein
Sobic.010G050900	similar to Os06g0163300 protein
Sobic.010G016300	similar to Os06g0126500 protein
Sobic.010G031000	similar to Os06g0124900 protein
Sobic.003G247900	similar to Os05g0566500 protein
Sobic.009G222800	similar to Os05g0551600 protein
Sobic.009G208800	similar to Os05g0531500 protein
Sobic.009G192800	similar to Os05g0511700 protein
Sobic.009G175900	similar to Os05g0481500 protein
Sobic.009G174100	similar to Os05g0478300 protein
Sobic.009G161200	similar to Os05g0456500 protein
Sobic.009G161100	similar to Os05g0456300 protein
Sobic.009G130600	similar to Os05g0401000 protein
Sobic.009G105300	similar to Os05g0355300 protein
Sobic.009G105000	similar to Os05g0354400 protein
Sobic.009G098000	similar to Os05g0335500 protein
Sobic.008G097100	similar to Os05g0273800 protein
Sobic.009G076800	similar to Os05g0206600 protein
Sobic.003G055900	similar to Os05g0165400 protein
Sobic.009G056400	similar to Os05g0163300 protein
Sobic.009G002200	similar to Os05g0104000 protein
Sobic.006G280800	similar to Os04g0692200 protein
Sobic.006G280000	similar to Os04g0691500 protein
Sobic.006G254300	similar to Os04g0662800 protein
Sobic.003G402800	similar to Os04g0290800 protein
Sobic.004G352500	similar to Os04g0137500 protein
Sobic.006G013100	similar to Os04g0132300 protein
Sobic.006G009500	similar to Os04g0115500 protein
Sobic.001G073400	similar to Os03g0774400 protein
Sobic.001G104300	similar to Os03g0729700 protein
Sobic.008G007300	similar to Os03g0367800 protein
Sobic.001G402400	similar to Os03g0298700 protein
Sobic.001G405400	similar to Os03g0294100 protein
Sobic.001G406700	similar to Os03g0291800 protein
Sobic.001G429900	similar to Os03g0261100 protein
Sobic.001G439800	similar to Os03g0242900 protein
Sobic.001G451800	similar to Os03g0223000 protein
Sobic.001G510600	similar to Os03g0139400 protein
Sobic.001G532900	similar to Os03g0115300 protein
Sobic.004G353900	similar to Os02g0827600 protein
Sobic.004G346000	similar to Os02g0817900 protein
Sobic.004G318400	similar to Os02g0778700 protein
Sobic.004G262600	similar to Os02g0712500 protein
Sobic.004G268300	similar to Os02g0704500 protein
Sobic.004G294900	similar to Os02g0658300 protein
Sobic.004G297800	similar to Os02g0653400 protein
Sobic.004G222800	similar to Os02g0631200 protein
Sobic.004G144400	similar to Os02g0473000 protein
Sobic.004G118800	similar to Os02g0459600 protein
Sobic.004G066300	similar to Os02g0326200 protein
Sobic.002G084500	similar to Os02g0279800 protein
Sobic.004G122800	similar to Os02g0273100 protein
Sobic.004G116800	similar to Os02g0261000 protein
Sobic.004G116500	similar to Os02g0260500 protein
Sobic.004G116400	similar to Os02g0260200 protein
Sobic.004G085600	similar to Os02g0203000 protein
Sobic.004G066500	similar to Os02g0181900 protein
Sobic.004G021300	similar to Os02g0123500 protein
Sobic.003G432000	similar to Os01g0957100 protein
Sobic.003G423900	similar to Os01g0948200 protein
Sobic.003G379800	similar to Os01g0884400 protein
Sobic.003G379600	similar to Os01g0883900 protein
Sobic.003G346700	similar to Os01g0834700 protein
Sobic.003G336900	similar to Os01g0819100 protein
Sobic.003G309500	similar to Os01g0769900 protein
Sobic.003G288401	similar to Os01g0736600 protein
Sobic.003G283300	similar to Os01g0727900 protein
Sobic.003G276400	similar to Os01g0715400 protein
Sobic.003G274200	similar to Os01g0709400 protein
Sobic.003G267100	similar to Os01g0695700 protein
Sobic.003G257000	similar to Os01g0679600 protein
Sobic.003G252600	similar to Os01g0672700 protein
Sobic.003G244000	similar to Os01g0658700 protein
Sobic.003G203000	similar to Os01g0589800 protein
Sobic.007G024800	similar to Os01g0551400 protein
Sobic.003G141800	similar to Os01g0296200 protein
Sobic.003G049400	similar to Os01g0174000 protein
Sobic.003G075500	similar to Os01g0143100 protein
Sobic.003G077500	similar to Os01g0141900 protein
Sobic.003G082700	similar to Os01g0134900 protein
Sobic.003G101850	similar to Os01g0109300 protein
Sobic.007G170500	similar to O-methyltransferase family protein
Sobic.004G356700	similar to Oligopeptidase A-like
Sobic.007G065300	similar to OCL5 protein
Sobic.009G213500	similar to Nucleosome/chromatin assembly factor group A
Sobic.006G244500	similar to Nuclease I
Sobic.007G053400	similar to Nuclear matrix protein 1
Sobic.005G021700	similar to Nse1 non-SMC component of SMC5-6 complex family protein, expressed
Sobic.001G157100	similar to NPH3 family protein
Sobic.001G050300	similar to Non-specific lipid-transfer protein
Sobic.001G473200	similar to Non-specific lipid-transfer protein
Sobic.003G356500	similar to Non-specific lipid-transfer protein
Sobic.001G351900	similar to Nodulin-like protein
Sobic.004G201600	similar to No apical meristem (NAM)-like protein
Sobic.008G103700	similar to Nitrilase-associated protein, putative, expressed
Sobic.001G133900	similar to Nitrate transporter, putative
Sobic.004G332400	similar to Neurochondrin protein-like
Sobic.004G166500	similar to N-carbamoylputrescine amidase
Sobic.005G154850	similar to NADP dependent malic enzyme
Sobic.007G210801	similar to N-acetyltransferase and Transcription factor-like protein
Sobic.003G301200	similar to Myosin heavy chain-like protein
Sobic.003G198500	similar to Myosin heavy chain-like
Sobic.003G357300	similar to MYBY1 protein
Sobic.003G269300	similar to MtN3-like
Sobic.005G022000	similar to Mpv17/PMP22 family protein, expressed
Sobic.006G251800	similar to Molybdenum cofactor biosynthesis protein
Sobic.008G168000	similar to Modification methylase, HemK family protein, expressed
Sobic.009G246300	similar to Mitogen-activated protein kinase 10
Sobic.004G190900	similar to Mitochondrial transcription termination factor-like protein
Sobic.001G458800	similar to Mitochondrial processing peptidase beta subunit, mitochondrial, putative, expressed
Sobic.008G014300	similar to Mitochondrial glycoprotein, expressed
Sobic.001G101100	similar to Mitochondrial carrier protein-like protein
Sobic.001G442800	similar to Microtubule associated protein family protein, putative, expressed
Sobic.002G206200	similar to MGDG synthase type A
Sobic.004G026100	similar to Methyltransferase-like
Sobic.001G461700	similar to Methionyl-tRNA synthetase, putative, expressed
Sobic.003G368700	similar to Membrane protein COV-like
Sobic.002G270700	similar to Membrane protein
Sobic.008G019400	similar to MATE efflux family protein, expressed
Sobic.001G119400	similar to MAPEG family protein, expressed
Sobic.007G002800	similar to MAP3K-like protein
Sobic.001G469600	similar to Mannitol transporter, putative, expressed
Sobic.002G309400	similar to Malic enzyme
Sobic.007G166200	similar to Malate dehydrogenase [NADP], chloroplast precursor
Sobic.007G166300	similar to Malate dehydrogenase [NADP], chloroplast precursor
Sobic.005G206500	similar to Magnesium/proton exchanger, putative, expressed
Sobic.001G135100	similar to Magnesium transporter CorA-like family protein, putative, expressed
Sobic.003G398300	similar to Magmas-like protein
Sobic.001G447000	similar to Maf family protein, putative, expressed
Sobic.010G078300	similar to Lustrin A-like
Sobic.004G228900	similar to Low molecular weight heat shock protein precursor
Sobic.007G210400	similar to Lipoxygenase 7, chloroplast precursor
Sobic.002G360500	similar to Lipase-like protein
Sobic.004G129100	similar to Lipase class 3-like
Sobic.008G152600	similar to LIM domain-containing protein, putative, expressed
Sobic.001G480800	similar to Leucine-rich repeat transmembrane protein kinase 2
Sobic.001G459900	similar to Leucine-rich repeat resistance protein, putative, expressed
Sobic.003G341800	similar to Leucine zipper protein-like
Sobic.001G389600	similar to Leucine Rich Repeat family protein, expressed
Sobic.002G296600	similar to LEM3 (Ligand-effect modulator 3)-like
Sobic.009G257400	similar to Legumain-like protease precursor
Sobic.010G152000	similar to Leaf senescence protein-like
Sobic.001G410200	similar to L-ascorbate peroxidase 1, cytosolic
Sobic.010G046400	similar to Lactoylglutathione lyase-like
Sobic.001G047100	similar to L1332.6 protein
Sobic.003G316700	similar to Katanin p80 (WD40-containing) subunit B 1-like protein
Sobic.008G106700	similar to Isoflavone reductase, putative, expressed
Sobic.010G067800	similar to Integral membrane transporter-like protein
Sobic.008G016100	similar to Immature pollen 1
Sobic.002G187500	similar to Hypoxia-responsive protein / zinc finger (C3HC4-type RING finger) protein-like
Sobic.004G199300	similar to Hypoxia-responsive family protein-like
Sobic.003G420300	similar to Hydroxyproline-rich glycoprotein-like
Sobic.004G137900	similar to Hydroxyproline-rich glycoprotein-like
Sobic.003G380600	similar to Hydrolase-like protein
Sobic.003G206900	similar to Hydrolase-like
Sobic.008G000100	similar to Hydrolase, alpha/beta fold family protein
Sobic.001G322900	similar to HIT zinc finger family protein, expressed
Sobic.004G245000	similar to Histidine kinase
Sobic.003G095700	similar to HGA6
Sobic.008G141700	similar to Heparanase-like protein 2, putative, expressed
Sobic.001G347800	similar to Heme oxygenase 2
Sobic.001G523300	similar to Heavy metal-associated domain containing protein, expressed
Sobic.008G136000	similar to Heat shock cognate 70 kDa protein 2
Sobic.001G167000	similar to HEAT repeat family protein
Sobic.010G115800	similar to Hd1
Sobic.004G168700	similar to Harpin-induced protein-like
Sobic.007G001900	similar to Harpin-induced protein 1 family (HIN1)-like
Sobic.005G044000	similar to Harpin-induced protein 1 (Hin1), putative
Sobic.001G340200	similar to HAP2 subunit of HAP complex
Sobic.006G270400	similar to H0901F07.12 protein
Sobic.007G000700	similar to H0901F07.12 protein
Sobic.006G260200	similar to H0818H01.13 protein
Sobic.006G216400	similar to H0818E11.4 protein
Sobic.006G239300	similar to H0811D08.4 protein
Sobic.009G004400	similar to H0725E11.5 protein
Sobic.006G069000	similar to H0717B12.9 protein
Sobic.006G219200	similar to H0714H04.4 protein
Sobic.002G378000	similar to H0613H07.3 protein
Sobic.006G077200	similar to H0525E10.10 protein
Sobic.006G088000	similar to H0525C06.8 protein
Sobic.006G122700	similar to H0510A06.6 protein
Sobic.006G065200	similar to H0502B11.8 protein
Sobic.006G164000	similar to H0501D11.5 protein
Sobic.006G231900	similar to H0410G08.12 protein
Sobic.006G179600	similar to H0409D10.6 protein
Sobic.006G263600	similar to H0403D02.10 protein
Sobic.006G086800	similar to H0315A08.11 protein
Sobic.006G237100	similar to H0306F03.6 protein
Sobic.006G241900	similar to H0212B02.6 protein
Sobic.001G346600	similar to H0211A12.7 protein
Sobic.010G276700	similar to H0211A12.6 protein
Sobic.006G058800	similar to H0209H04.1 protein
Sobic.006G020500	similar to H0207B04.6 protein
Sobic.010G124900	similar to H0207B04.1 protein
Sobic.006G271500	similar to H0124B04.12 protein
Sobic.006G163100	similar to H0115B09.3 protein
Sobic.006G252100	similar to H0112G12.15 protein
Sobic.006G227200	similar to H0105C05.4 protein
Sobic.006G001000	similar to H0102C09.4 protein
Sobic.001G440000	similar to GTP-binding protein, putative, expressed
Sobic.008G138600	similar to GRAS family transcription factor containing protein, expressed
Sobic.003G039000	similar to Gpi16 subunit, GPI transamidase component family protein, expressed
Sobic.001G409100	similar to Glycosyltransferase family 43 protein, expressed
Sobic.009G229300	similar to Glycosyltransferase
Sobic.010G092400	similar to Glycosyl transferase protein A-like
Sobic.001G109400	similar to Glycosyl hydrolases family 17, putative
Sobic.003G305601	similar to Glycosyl hydrolase family protein 17-like
Sobic.010G024600	similar to Glycine cleavage T protein-like
Sobic.004G171400	similar to Glutathione-S-transferase 19E50
Sobic.002G231600	similar to Glutathione S-transferase GST 36
Sobic.003G305700	similar to Glutathione S-transferase 1
Sobic.003G267900	similar to Glucosyltransferase-like
Sobic.003G300800	similar to Gibberellin 2-oxidase
Sobic.009G059100	similar to Germin-like protein
Sobic.008G021900	similar to GDA1/CD39 family protein, expressed
Sobic.003G045900	similar to GA 3beta-hydroxylase
Sobic.008G035600	similar to Flavonol 3-O-glucosyltransferase, putative, expressed
Sobic.001G360800	similar to Flavonoid 3'5' hydroxylase
Sobic.001G360700	similar to Flavonoid 3',5'-hydroxylase
Sobic.003G244400	similar to Fimbriata-like
Sobic.004G300800	similar to Fatty aldehyde dehydrogenase 1
Sobic.007G222600	similar to Fasciclin-like protein FLA4
Sobic.009G232200	similar to Fasciclin-like protein FLA15
Sobic.009G232100	similar to Fasciclin-like protein FLA12
Sobic.007G214700	similar to Fasciclin-like protein FLA10
Sobic.001G189500	similar to FAD-binding domain-containing protein, putative, expressed
Sobic.001G018000	similar to FAD dependent oxidoreductase family protein, expressed
Sobic.004G151600	similar to F9L1.8 protein
Sobic.007G223600	similar to F21F23.7 protein
Sobic.001G144200	similar to Expressed protein, 3'-partial
Sobic.001G038300	similar to Expressed protein
Sobic.001G058100	similar to Expressed protein
Sobic.001G063500	similar to Expressed protein
Sobic.001G076100	similar to Expressed protein
Sobic.001G076400	similar to Expressed protein
Sobic.001G120100	similar to Expressed protein
Sobic.001G143200	similar to Expressed protein
Sobic.001G151500	similar to Expressed protein
Sobic.001G159800	similar to Expressed protein
Sobic.001G178000	similar to Expressed protein
Sobic.001G284200	similar to Expressed protein
Sobic.001G315400	similar to Expressed protein
Sobic.001G321400	similar to Expressed protein
Sobic.001G334900	similar to Expressed protein
Sobic.001G383900	similar to Expressed protein
Sobic.001G412500	similar to Expressed protein
Sobic.001G434300	similar to Expressed protein
Sobic.001G437500	similar to Expressed protein
Sobic.001G455700	similar to Expressed protein
Sobic.001G469700	similar to Expressed protein
Sobic.001G510700	similar to Expressed protein
Sobic.001G518300	similar to Expressed protein
Sobic.001G540300	similar to Expressed protein
Sobic.002G076000	similar to Expressed protein
Sobic.002G190100	similar to Expressed protein
Sobic.002G417000	similar to Expressed protein
Sobic.005G009300	similar to Expressed protein
Sobic.005G034100	similar to Expressed protein
Sobic.005G050600	similar to Expressed protein
Sobic.005G142900	similar to Expressed protein
Sobic.008G013300	similar to Expressed protein
Sobic.008G086200	similar to Expressed protein
Sobic.008G102600	similar to Expressed protein
Sobic.008G110700	similar to Expressed protein
Sobic.008G141200	similar to Expressed protein
Sobic.008G153200	similar to Expressed protein
Sobic.008G160400	similar to Expressed protein
Sobic.008G164600	similar to Expressed protein
Sobic.010G114600	similar to Expressed protein
Sobic.004G294300	similar to Expansin-B11 precursor
Sobic.009G173700	similar to Expansin-A4 precursor
Sobic.001G307200	similar to Exonuclease family protein, putative, expressed
Sobic.001G089000	similar to Exhydrolase II
Sobic.001G224400	similar to Eukaryotic translation initiation factor 4E-2 (eIF4E-2) (eIF-4E-2) (mRNA cap-binding protein) (eIF-(iso)4F 25 kDa subunit) (eIF-(iso)4F p28 subunit)
Sobic.001G382200	similar to Eukaryotic translation initiation factor 2 subunit beta
Sobic.006G136400	similar to Eukaryotic initiation factor iso-4F subunit p82-34 (eIF-(iso)4F p82- 34)
Sobic.001G435000	similar to Esterase, putative, expressed
Sobic.003G062000	similar to EST D25138(R3286) corresponds to a region of the predicted gene
Sobic.007G073700	similar to Equilibrative nucleoside transporter 1
Sobic.010G172700	similar to Ent-kaurene oxidase
Sobic.002G151000	similar to Enoyl-ACP reductase precursor
Sobic.003G351900	similar to Endosperm specific protein-like
Sobic.010G157700	similar to Endoribonuclease E-like protein
Sobic.002G276600	similar to Endoglucanase 24 precursor
Sobic.001G099100	similar to Endoglucanase 10
Sobic.010G158832	similar to Elicitor inducible beta-1,3-glucanase-like
Sobic.007G014900	similar to E3 ubiquitin-protein ligase CHIP
Sobic.008G058000	similar to Dynamin family protein, putative, expressed
Sobic.004G282700	similar to DTDP-D-glucose 4,6-dehydratase-like
Sobic.005G163600	similar to DnaJ domain containing protein, expressed
Sobic.003G169400	similar to DNA-directed RNA polymerase subunit beta''
Sobic.005G131800	similar to DNA-directed RNA polymerase
Sobic.004G261700	similar to DNA-binding protein-like
Sobic.010G051700	similar to DNA topoisomerase
Sobic.002G005200	similar to Disease resistance response protein-like protein
Sobic.008G079800	similar to Dhurrinase
Sobic.008G080100	similar to Dhurrinase
Sobic.003G039300	similar to DEAD-box ATP-dependent RNA helicase 39
Sobic.001G028100	similar to DEAD-box ATP-dependent RNA helicase 3
Sobic.009G143800	similar to DEAD-box ATP-dependent RNA helicase 17
Sobic.003G203600	similar to Cytosolic aldehyde dehydrogenase RF2D
Sobic.003G036700	similar to Cytokinin dehydrogenase 1 precursor
Sobic.001G319900	similar to Cytochrome P450-like protein
Sobic.003G227900	similar to Cytochrome P450-like
Sobic.002G295100	similar to Cytochrome P450 reductase
Sobic.008G144300	similar to Cytochrome P450 family protein, expressed
Sobic.009G181800	similar to Cytochrome P450 98A1
Sobic.010G069900	similar to Cytochrome P450
Sobic.001G112400	similar to Cytochrome c oxidase assembly protein ctaG, putative, expressed
Sobic.009G141800	similar to Cytochrome c
Sobic.003G275300	similar to Cytidine/deoxycytidine deaminase-like
Sobic.003G333700	similar to Cysteine synthase
Sobic.006G171400	similar to Cyclin-P2-1
Sobic.004G270200	similar to Cyclin-dependent kinase F-4
Sobic.001G166800	similar to Cyclin-D5-1
Sobic.001G395200	similar to Cyclin, putative, expressed
Sobic.008G080400	similar to Cyanogenic beta-glucosidase dhurrinase-2
Sobic.003G190400	similar to Cyanobacteria-specific protein-like
Sobic.001G222600	similar to Cyanate hydratase
Sobic.002G182000	similar to CwfJ / zinc finger(CCCH-type)-like protein
Sobic.007G065700	similar to CRS2-associated factor 2, mitochondrial precursor
Sobic.002G374400	similar to COP1-interacting protein 7 (CIP7)-like
Sobic.005G055600	similar to Coiled-coil protein
Sobic.004G344200	similar to CLIP-associating protein-like
Sobic.007G089500	similar to Clathrin-coat assembly protein-like
Sobic.003G266400	similar to Clathrin assembly protein AP180 short form-like
Sobic.009G033400	similar to Class III peroxidase 69 precursor
Sobic.004G049800	similar to Class III peroxidase 24 precursor
Sobic.001G157400	similar to Class III HD-Zip protein 4, putative, expressed
Sobic.008G168100	similar to Class III HD-Zip protein 4, putative, expressed
Sobic.008G045300	similar to Citrate binding protein, putative
Sobic.001G390200	similar to CIPK-like protein 1
Sobic.004G071000	similar to Cinnamyl alcohol dehydrogenase
Sobic.004G340300	similar to Cinnamoyl CoA reductase
Sobic.003G337400	similar to Cinnamate-4-hydroxylase
Sobic.001G505300	similar to CHY zinc finger family protein, expressed
Sobic.009G172500	similar to Chromosome chr8 scaffold_88, whole genome shotgun sequence
Sobic.009G125900	similar to Chromosome chr8 scaffold_34, whole genome shotgun sequence
Sobic.003G311000	similar to Chromosome chr8 scaffold_150, whole genome shotgun sequence
Sobic.003G038000	similar to Chromosome chr7 scaffold_31, whole genome shotgun sequence
Sobic.002G406700	similar to Chromosome chr6 scaffold_15, whole genome shotgun sequence
Sobic.003G110400	similar to Chromosome chr5 scaffold_72, whole genome shotgun sequence
Sobic.007G185100	similar to Chromosome chr5 scaffold_72, whole genome shotgun sequence
Sobic.002G271900	similar to Chromosome chr19 scaffold_4, whole genome shotgun sequence
Sobic.007G092200	similar to Chromosome chr19 scaffold_4, whole genome shotgun sequence
Sobic.001G323300	similar to Chromosome chr18 scaffold_1, whole genome shotgun sequence
Sobic.004G070200	similar to Chromosome chr17 scaffold_16, whole genome shotgun sequence
Sobic.010G265300	similar to Chromosome chr16 scaffold_86, whole genome shotgun sequence
Sobic.002G297600	similar to Chromosome chr15 scaffold_37, whole genome shotgun sequence
Sobic.010G198000	similar to Chromosome chr14 scaffold_9, whole genome shotgun sequence
Sobic.003G049200	similar to Chromosome chr11 scaffold_13, whole genome shotgun sequence
Sobic.004G121300	similar to Chromosome chr10 scaffold_138, whole genome shotgun sequence
Sobic.001G289700	similar to Chromosome chr1 scaffold_5, whole genome shotgun sequence
Sobic.004G263200	similar to Chromosome chr1 scaffold_5, whole genome shotgun sequence
Sobic.010G033000	similar to Chloroplastic iron-superoxide dismutase precursor
Sobic.001G179100	similar to Chloroplast post-illumination chlorophyll fluorescence increase protein
Sobic.001G293300	similar to Chloroplast chaperonin 10, putative, expressed
Sobic.001G247900	similar to Chitinase
Sobic.004G109000	similar to Chalcone isomerase-like
Sobic.001G222700	similar to CER1 protein, putative, expressed
Sobic.002G075500	similar to Cellulose synthase-9
Sobic.001G021500	similar to Cellulose synthase-7
Sobic.002G118700	similar to Cellulose synthase-7
Sobic.009G063400	similar to Cellulose synthase-1
Sobic.002G205500	similar to Cellulose synthase catalytic subunit 12
Sobic.003G296400	similar to Cellulose synthase catalytic subunit 11
Sobic.001G224300	similar to Cellulose synthase catalytic subunit 10
Sobic.001G236300	similar to Cell division control protein 48 homolog D
Sobic.001G067000	similar to Cell differentiation protein rcd1, putative, expressed
Sobic.005G169900	similar to CDK5RAP1-like protein
Sobic.004G079900	similar to Cation-transporting ATPase
Sobic.002G393200	similar to CaMK1
Sobic.010G003300	similar to Calmodulin-binding protein-like
Sobic.003G277200	similar to Calmodulin-binding family protein-like
Sobic.004G355700	similar to C2 domain-containing protein-like
Sobic.001G296100	similar to BZIP, putative, expressed
Sobic.004G168800	similar to BZIP protein-like
Sobic.003G226700	similar to BY-2 kinesin-like protein 10
Sobic.001G061700	similar to BTB/POZ domain containing protein, expressed
Sobic.001G086200	similar to Brittle stalk-2-like protein 4
Sobic.001G336700	similar to Brittle stalk-2
Sobic.002G007200	similar to Blue copper-binding protein-like
Sobic.003G280000	similar to Blind-like
Sobic.003G191800	similar to BHLH transcription-like
Sobic.007G197700	similar to BHLH transcription factor(GBOF-1)-like
Sobic.001G379100	similar to BHLH transcription factor bHLH033, putative, expressed
Sobic.001G488400	similar to BHLH family protein, putative, expressed
Sobic.008G191500	similar to BGGP Beta-1-3-galactosyl-O-glycosyl-glycoprotein
Sobic.002G093600	similar to Beta-glucosidase aggregating factor
Sobic.002G400600	similar to Beta-glucosidase
Sobic.009G119400	similar to Beta-glucanase precursor
Sobic.010G173800	similar to Beta-galactosidase 9 precursor
Sobic.008G052200	similar to Beta-galactosidase 15 precursor
Sobic.002G279900	similar to Beta-galactosidase 12 precursor
Sobic.001G300700	similar to Beta-expansin 7 precursor
Sobic.001G300800	similar to Beta-expansin 7 precursor
Sobic.004G191600	similar to Beta-expansin 7 precursor
Sobic.001G301500	similar to Beta-expansin 6 precursor
Sobic.001G301600	similar to Beta-expansin 6 precursor
Sobic.002G387100	similar to Beta-1,3-glucanase-like protein
Sobic.002G270000	similar to BAG domain-containing protein
Sobic.003G392200	similar to B1065G12.16 protein
Sobic.006G109000	similar to B0812A04.7 protein
Sobic.006G108700	similar to B0812A04.4 protein
Sobic.002G040300	similar to B0616E02-H0507E05.5 protein
Sobic.006G003000	similar to B0616E02-H0507E05.1 protein
Sobic.006G204100	similar to B0403H10-OSIGBa0105A11.14 protein
Sobic.008G157000	similar to Auxin-responsive protein IAA31
Sobic.008G156900	similar to Auxin-responsive protein IAA30
Sobic.001G056100	similar to Auxin-responsive protein IAA14
Sobic.007G147800	similar to Auxin-induced protein-related-like protein
Sobic.004G221400	similar to Auxin response factor 8
Sobic.008G169400	similar to Auxin response factor 25
Sobic.001G217300	similar to Auxin response factor 22
Sobic.007G203500	similar to Auxin response factor 21
Sobic.003G251700	similar to Auxin response factor 2
Sobic.009G231800	similar to Auxin response factor 15
Sobic.003G128400	similar to ATP-dependent Clp protease proteolytic subunit
Sobic.005G222200	similar to ATP-citrate synthase, putative, expressed
Sobic.008G073500	similar to ATPase, AAA family protein, expressed
Sobic.003G215700	similar to ATP synthase epsilon chain, mitochondrial
Sobic.003G277400	similar to At2g21860/F7D8.18
Sobic.007G043600	similar to At1g03330
Sobic.001G429200	similar to AT hook motif family protein, expressed
Sobic.001G401700	similar to Aspartate aminotransferase, putative, expressed
Sobic.001G427900	similar to ASC1-like protein 3
Sobic.001G015500	similar to ARTEMIS protein, chloroplast, putative, expressed
Sobic.001G321200	similar to Armadillo/beta-catenin-like repeat family protein, expressed
Sobic.005G064100	similar to Armadillo/beta-catenin-like repeat family protein, expressed
Sobic.002G202500	similar to Arm repeat-containing protein-like
Sobic.001G416700	similar to Arginine biosynthesis bifunctional protein argJ 1, putative, expressed
Sobic.009G075900	similar to Aquaporin NIP1-3
Sobic.003G354500	similar to Ankyrin-like protein
Sobic.004G205500	similar to Ankyrin repeat-like protein
Sobic.002G323300	similar to Ankyrin repeat protein family-like protein
Sobic.001G420900	similar to Ankyrin repeat family protein, putative, expressed
Sobic.001G010100	similar to Ankyrin repeat domain protein 2, putative, expressed
Sobic.005G033100	similar to AMP-binding enzyme family protein, expressed
Sobic.008G051300	similar to AMP-binding enzyme family protein, expressed
Sobic.001G215300	similar to Aminotransferase, classes I and II family protein, expressed
Sobic.004G050300	similar to Amine oxidase, putative, expressed
Sobic.005G022500	similar to Alpha-L-arabinofuranosidase C-terminus family protein, expressed
Sobic.008G017800	similar to Alpha-L-arabinofuranosidase C-terminus family protein, expressed
Sobic.001G208100	similar to Alpha-galactosidase precursor
Sobic.003G338801	similar to Alpha-expansin 1 precursor
Sobic.002G184500	similar to Alpha-amylase precursor
Sobic.008G057500	similar to Aldehyde dehydrogenase family protein, expressed
Sobic.001G263900	similar to Alcohol dehydrogenase 2, putative, expressed
Sobic.001G465900	similar to Adenylyl-sulfate kinase
Sobic.008G084100	similar to Adenylate kinase B
Sobic.005G145300	similar to Adagio-like protein 3
Sobic.001G112600	similar to Actin-1
Sobic.001G512800	similar to Aconitate hydratase, cytoplasmic, putative, expressed
Sobic.001G463900	similar to Acetyltransferase, GNAT family protein, expressed
Sobic.005G082200	similar to Acetolactate synthase, small subunit, putative
Sobic.001G391200	similar to ABC transporter family protein, expressed
Sobic.002G131500	similar to ABC transporter family protein, expressed
Sobic.005G117300	similar to ABC transporter family protein, expressed
Sobic.004G225800	similar to ABA-responsive protein-like
Sobic.010G259900	similar to 60S ribosomal protein L30
Sobic.001G445600	similar to 5'-3' exonuclease, N-terminal resolvase-like domain containing protein, expressed
Sobic.001G427000	similar to 50S ribosomal protein L4, chloroplast, putative, expressed
Sobic.004G053700	similar to 4-Hydroxyphenylpyruvate Dioxygenase
Sobic.004G272700	similar to 4-coumarate--CoA ligase 2
Sobic.003G381900	similar to 4-(Cytidine 5'-diphospho)-2-C-methyl-D-erythritol synthase
Sobic.004G296800	similar to 3-isopropylmalate dehydratase, small subunit-like
Sobic.007G225700	similar to 3-deoxy-D-arabino-heptulosonate 7-phosphate synthase precursor
Sobic.003G254700	similar to 3-beta-glucuronosyltransferase-like
Sobic.010G104400	similar to 33 kDa secretory protein-like
Sobic.003G202300	similar to 30S ribosomal protein S1-like
Sobic.004G168500	similar to 2-Cys peroxiredoxin BAS1, chloroplast precursor
Sobic.003G248600	similar to 26S protease regulatory subunit 7
Sobic.002G428200	similar to 26S protease regulatory subunit 4 homolog
Sobic.005G197100	similar to 1-acyl-sn-glycerol-3-phosphate acyltransferase PLS1
Sobic.004G325000	similar to 101 kDa heat shock protein-like
Sobic.002G393400	similar to 10 kDa chaperonin
Sobic.001G334100	similar to 1-(5-phosphoribosyl)-5-[(5-phosphoribosylamino)methylideneamino] imidazole-4-carboxamide isomerase, chloroplast precursor
Sobic.001G008900	Predicted protein
Sobic.001G071600	Predicted protein
Sobic.001G304900	Predicted protein
Sobic.001G384800	Predicted protein
Sobic.001G400200	Predicted protein
Sobic.002G341900	Predicted protein
Sobic.003G104100	Predicted protein
Sobic.003G104200	Predicted protein
Sobic.003G186300	Predicted protein
Sobic.003G223000	Predicted protein
Sobic.003G431200	Predicted protein
Sobic.004G107700	Predicted protein
Sobic.004G330400	Predicted protein
Sobic.005G040500	Predicted protein
Sobic.006G234200	Predicted protein
Sobic.007G142300	Predicted protein
Sobic.007G197100	Predicted protein
Sobic.008G097500	Predicted protein
Sobic.009G039800	Predicted protein
Sobic.009G057600	Predicted protein
Sobic.009G185900	Predicted protein
Sobic.001G002800	NA
Sobic.001G023400	NA
Sobic.001G033900	NA
Sobic.001G034600	NA
Sobic.001G043500	NA
Sobic.001G048200	NA
Sobic.001G048832	NA
Sobic.001G052600	NA
Sobic.001G068600	NA
Sobic.001G077500	NA
Sobic.001G077600	NA
Sobic.001G085900	NA
Sobic.001G089100	NA
Sobic.001G089200	NA
Sobic.001G095200	NA
Sobic.001G096200	NA
Sobic.001G103800	NA
Sobic.001G108700	NA
Sobic.001G110800	NA
Sobic.001G116800	NA
Sobic.001G127100	NA
Sobic.001G135300	NA
Sobic.001G150033	NA
Sobic.001G158400	NA
Sobic.001G166100	NA
Sobic.001G191900	NA
Sobic.001G200100	NA
Sobic.001G200200	NA
Sobic.001G201000	NA
Sobic.001G212600	NA
Sobic.001G219800	NA
Sobic.001G222500	NA
Sobic.001G228300	NA
Sobic.001G244200	NA
Sobic.001G248600	NA
Sobic.001G261476	NA
Sobic.001G261549	NA
Sobic.001G274900	NA
Sobic.001G275600	NA
Sobic.001G281300	NA
Sobic.001G282300	NA
Sobic.001G290766	NA
Sobic.001G292500	NA
Sobic.001G296800	NA
Sobic.001G303000	NA
Sobic.001G305100	NA
Sobic.001G312801	NA
Sobic.001G335201	NA
Sobic.001G336800	NA
Sobic.001G340300	NA
Sobic.001G343400	NA
Sobic.001G344800	NA
Sobic.001G345900	NA
Sobic.001G356000	NA
Sobic.001G367900	NA
Sobic.001G375000	NA
Sobic.001G375900	NA
Sobic.001G379900	NA
Sobic.001G391000	NA
Sobic.001G393401	NA
Sobic.001G398600	NA
Sobic.001G398950	NA
Sobic.001G399200	NA
Sobic.001G403800	NA
Sobic.001G413800	NA
Sobic.001G423000	NA
Sobic.001G435201	NA
Sobic.001G456200	NA
Sobic.001G460000	NA
Sobic.001G460700	NA
Sobic.001G462100	NA
Sobic.001G471500	NA
Sobic.001G472000	NA
Sobic.001G496600	NA
Sobic.001G496700	NA
Sobic.001G507500	NA
Sobic.001G509700	NA
Sobic.001G515200	NA
Sobic.001G530100	NA
Sobic.001G535600	NA
Sobic.002G018901	NA
Sobic.002G033700	NA
Sobic.002G052600	NA
Sobic.002G057500	NA
Sobic.002G061600	NA
Sobic.002G072400	NA
Sobic.002G076866	NA
Sobic.002G111800	NA
Sobic.002G119100	NA
Sobic.002G123100	NA
Sobic.002G123900	NA
Sobic.002G124100	NA
Sobic.002G150766	NA
Sobic.002G162000	NA
Sobic.002G167600	NA
Sobic.002G176500	NA
Sobic.002G182150	NA
Sobic.002G190400	NA
Sobic.002G197400	NA
Sobic.002G201500	NA
Sobic.002G203200	NA
Sobic.002G207200	NA
Sobic.002G208200	NA
Sobic.002G213900	NA
Sobic.002G231700	NA
Sobic.002G236200	NA
Sobic.002G236600	NA
Sobic.002G237750	NA
Sobic.002G241100	NA
Sobic.002G250100	NA
Sobic.002G258400	NA
Sobic.002G264400	NA
Sobic.002G265100	NA
Sobic.002G266900	NA
Sobic.002G268200	NA
Sobic.002G275500	NA
Sobic.002G287900	NA
Sobic.002G291700	NA
Sobic.002G293500	NA
Sobic.002G293700	NA
Sobic.002G299600	NA
Sobic.002G304500	NA
Sobic.002G312200	NA
Sobic.002G317100	NA
Sobic.002G333800	NA
Sobic.002G351700	NA
Sobic.002G357700	NA
Sobic.002G363500	NA
Sobic.002G383100	NA
Sobic.002G386900	NA
Sobic.002G396200	NA
Sobic.002G402000	NA
Sobic.002G411800	NA
Sobic.002G422200	NA
Sobic.002G422600	NA
Sobic.002G428900	NA
Sobic.003G005000	NA
Sobic.003G014900	NA
Sobic.003G032900	NA
Sobic.003G042100	NA
Sobic.003G051300	NA
Sobic.003G053900	NA
Sobic.003G072900	NA
Sobic.003G082900	NA
Sobic.003G089200	NA
Sobic.003G108300	NA
Sobic.003G112200	NA
Sobic.003G124300	NA
Sobic.003G126400	NA
Sobic.003G127100	NA
Sobic.003G140700	NA
Sobic.003G146800	NA
Sobic.003G149000	NA
Sobic.003G152700	NA
Sobic.003G154200	NA
Sobic.003G157300	NA
Sobic.003G176200	NA
Sobic.003G180100	NA
Sobic.003G181800	NA
Sobic.003G185250	NA
Sobic.003G186800	NA
Sobic.003G196000	NA
Sobic.003G197100	NA
Sobic.003G204100	NA
Sobic.003G213600	NA
Sobic.003G213800	NA
Sobic.003G224700	NA
Sobic.003G237201	NA
Sobic.003G239700	NA
Sobic.003G247400	NA
Sobic.003G249100	NA
Sobic.003G267500	NA
Sobic.003G269400	NA
Sobic.003G288500	NA
Sobic.003G300500	NA
Sobic.003G308100	NA
Sobic.003G312000	NA
Sobic.003G326500	NA
Sobic.003G332700	NA
Sobic.003G353700	NA
Sobic.003G369700	NA
Sobic.003G371600	NA
Sobic.003G384300	NA
Sobic.003G385100	NA
Sobic.003G385401	NA
Sobic.003G388400	NA
Sobic.003G390800	NA
Sobic.003G392100	NA
Sobic.003G401900	NA
Sobic.003G402900	NA
Sobic.003G409500	NA
Sobic.003G409600	NA
Sobic.003G411400	NA
Sobic.003G418766	NA
Sobic.003G433400	NA
Sobic.004G005300	NA
Sobic.004G007133	NA
Sobic.004G007800	NA
Sobic.004G024300	NA
Sobic.004G033800	NA
Sobic.004G035800	NA
Sobic.004G041100	NA
Sobic.004G047400	NA
Sobic.004G058050	NA
Sobic.004G060700	NA
Sobic.004G063750	NA
Sobic.004G074200	NA
Sobic.004G082200	NA
Sobic.004G088700	NA
Sobic.004G105200	NA
Sobic.004G107800	NA
Sobic.004G112800	NA
Sobic.004G119400	NA
Sobic.004G123600	NA
Sobic.004G124100	NA
Sobic.004G129500	NA
Sobic.004G133700	NA
Sobic.004G134100	NA
Sobic.004G135500	NA
Sobic.004G137801	NA
Sobic.004G139500	NA
Sobic.004G144100	NA
Sobic.004G161400	NA
Sobic.004G176300	NA
Sobic.004G184800	NA
Sobic.004G184900	NA
Sobic.004G199200	NA
Sobic.004G202750	NA
Sobic.004G212400	NA
Sobic.004G216300	NA
Sobic.004G217450	NA
Sobic.004G224000	NA
Sobic.004G224200	NA
Sobic.004G225700	NA
Sobic.004G228000	NA
Sobic.004G230300	NA
Sobic.004G230400	NA
Sobic.004G244600	NA
Sobic.004G253800	NA
Sobic.004G273100	NA
Sobic.004G280200	NA
Sobic.004G285900	NA
Sobic.004G287500	NA
Sobic.004G288300	NA
Sobic.004G289500	NA
Sobic.004G291400	NA
Sobic.004G298500	NA
Sobic.004G301200	NA
Sobic.004G306100	NA
Sobic.004G316500	NA
Sobic.004G327150	NA
Sobic.004G333100	NA
Sobic.004G338100	NA
Sobic.004G359100	NA
Sobic.005G014700	NA
Sobic.005G017500	NA
Sobic.005G022800	NA
Sobic.005G058900	NA
Sobic.005G062800	NA
Sobic.005G063500	NA
Sobic.005G068200	NA
Sobic.005G076400	NA
Sobic.005G096101	NA
Sobic.005G104300	NA
Sobic.005G110436	NA
Sobic.005G111600	NA
Sobic.005G124850	NA
Sobic.005G167200	NA
Sobic.005G176100	NA
Sobic.005G187400	NA
Sobic.005G200600	NA
Sobic.005G208425	NA
Sobic.006G008100	NA
Sobic.006G008800	NA
Sobic.006G014400	NA
Sobic.006G029400	NA
Sobic.006G029550	NA
Sobic.006G032600	NA
Sobic.006G039400	NA
Sobic.006G056400	NA
Sobic.006G058300	NA
Sobic.006G058600	NA
Sobic.006G060500	NA
Sobic.006G063100	NA
Sobic.006G073150	NA
Sobic.006G081500	NA
Sobic.006G083700	NA
Sobic.006G084701	NA
Sobic.006G085500	NA
Sobic.006G099700	NA
Sobic.006G110200	NA
Sobic.006G110700	NA
Sobic.006G111450	NA
Sobic.006G111500	NA
Sobic.006G118300	NA
Sobic.006G124700	NA
Sobic.006G127600	NA
Sobic.006G130100	NA
Sobic.006G140600	NA
Sobic.006G145600	NA
Sobic.006G146400	NA
Sobic.006G158500	NA
Sobic.006G162000	NA
Sobic.006G165100	NA
Sobic.006G167500	NA
Sobic.006G179400	NA
Sobic.006G193600	NA
Sobic.006G198400	NA
Sobic.006G208800	NA
Sobic.006G232400	NA
Sobic.006G241800	NA
Sobic.006G243700	NA
Sobic.006G245200	NA
Sobic.006G255800	NA
Sobic.006G263400	NA
Sobic.006G263700	NA
Sobic.006G264500	NA
Sobic.006G266200	NA
Sobic.006G267500	NA
Sobic.006G270300	NA
Sobic.006G274866	NA
Sobic.006G278000	NA
Sobic.006G278100	NA
Sobic.006G281066	NA
Sobic.007G004200	NA
Sobic.007G018700	NA
Sobic.007G027000	NA
Sobic.007G027601	NA
Sobic.007G028600	NA
Sobic.007G060400	NA
Sobic.007G069000	NA
Sobic.007G091100	NA
Sobic.007G097800	NA
Sobic.007G098200	NA
Sobic.007G119500	NA
Sobic.007G121650	NA
Sobic.007G124301	NA
Sobic.007G126500	NA
Sobic.007G140200	NA
Sobic.007G150800	NA
Sobic.007G165500	NA
Sobic.007G170100	NA
Sobic.007G192900	NA
Sobic.007G211200	NA
Sobic.007G211800	NA
Sobic.007G212200	NA
Sobic.007G215100	NA
Sobic.007G220200	NA
Sobic.008G005100	NA
Sobic.008G010200	NA
Sobic.008G020100	NA
Sobic.008G030000	NA
Sobic.008G048966	NA
Sobic.008G053000	NA
Sobic.008G055000	NA
Sobic.008G058100	NA
Sobic.008G061201	NA
Sobic.008G063600	NA
Sobic.008G066300	NA
Sobic.008G080000	NA
Sobic.008G081300	NA
Sobic.008G089600	NA
Sobic.008G089700	NA
Sobic.008G095150	NA
Sobic.008G095200	NA
Sobic.008G130000	NA
Sobic.008G142400	NA
Sobic.008G143600	NA
Sobic.008G145300	NA
Sobic.008G159901	NA
Sobic.008G166050	NA
Sobic.008G167200	NA
Sobic.008G169650	NA
Sobic.008G174900	NA
Sobic.008G175400	NA
Sobic.008G185066	NA
Sobic.008G188400	NA
Sobic.009G002900	NA
Sobic.009G006300	NA
Sobic.009G012500	NA
Sobic.009G014266	NA
Sobic.009G019200	NA
Sobic.009G026101	NA
Sobic.009G034000	NA
Sobic.009G036500	NA
Sobic.009G048800	NA
Sobic.009G054301	NA
Sobic.009G065600	NA
Sobic.009G067200	NA
Sobic.009G068000	NA
Sobic.009G069200	NA
Sobic.009G082600	NA
Sobic.009G112800	NA
Sobic.009G116400	NA
Sobic.009G127500	NA
Sobic.009G128000	NA
Sobic.009G141900	NA
Sobic.009G143900	NA
Sobic.009G146250	NA
Sobic.009G161500	NA
Sobic.009G166400	NA
Sobic.009G166650	NA
Sobic.009G178100	NA
Sobic.009G194200	NA
Sobic.009G200500	NA
Sobic.009G209100	NA
Sobic.009G226100	NA
Sobic.009G226200	NA
Sobic.009G253450	NA
Sobic.009G256700	NA
Sobic.009G260700	NA
Sobic.010G006300	NA
Sobic.010G010100	NA
Sobic.010G015400	NA
Sobic.010G024100	NA
Sobic.010G026600	NA
Sobic.010G042600	NA
Sobic.010G043700	NA
Sobic.010G048900	NA
Sobic.010G050750	NA
Sobic.010G060701	NA
Sobic.010G073300	NA
Sobic.010G077250	NA
Sobic.010G077600	NA
Sobic.010G083300	NA
Sobic.010G093500	NA
Sobic.010G095600	NA
Sobic.010G101900	NA
Sobic.010G130601	NA
Sobic.010G134500	NA
Sobic.010G143600	NA
Sobic.010G165500	NA
Sobic.010G169700	NA
Sobic.010G171400	NA
Sobic.010G174400	NA
Sobic.010G183600	NA
Sobic.010G196300	NA
Sobic.010G202300	NA
Sobic.010G219000	NA
Sobic.010G220900	NA
Sobic.010G225001	NA
Sobic.010G227000	NA
Sobic.010G227400	NA
Sobic.010G232700	NA
Sobic.010G233700	NA
Sobic.010G238800	NA
Sobic.010G240500	NA
Sobic.010G251200	NA
Sobic.010G253200	NA
Sobic.010G259700	NA
Sobic.010G264400	NA
Sobic.010G279300	NA
Sobic.K041900	NA

[truncated: 3 more sheets: Sorghum module 28, Sorghum module 20, Sorghum module 29]
